# Supplementary material for: Rapid Bacterial Identification, Resistance, Virulence and Type Profiling using Selected Reaction Monitoring Mass Spectrometry
Source: Sci Rep. 2015 Sep 9;5:13944. doi: 10.1038/srep13944 (PMC4563557; doi:10.1038/srep13944)
Supplement: Supplementary Dataset 1 [file srep13944-s2.xls]

## Sheet: Area
Areas (QTRAP 5500 arbitrary unit) of transition peaks - Row data		Train set	Train set	Train set	Train set	Train set	Train set	Train set	Train set	Train set	Train set	Train set	Train set	Train set	Train set	Train set	Train set	Train set	Train set	Train set	Train set	Train set	Train set	Train set	Train set	Train set	Train set	Train set	Train set	Train set	Train set	Train set	Train set	Train set	Train set	Train set	Train set	Train set	Train set	Test set	Test set	Test set	Test set	Test set	Test set	Test set	Test set	Test set	Test set
	Strain	Strain_001	Strain_005	Strain_051	Strain_052	Strain_049	Strain_087	Strain_015	Strain_007	Strain_044	Strain_046	Strain_009	Strain_053	Strain_054	Strain_090	Strain_091	Strain_029	Strain_023	Strain_003	Strain_006	Strain_010	Strain_033	Strain_019	Strain_024	Strain_055	Strain_056	Strain_088	Strain_089	Strain_041	Strain_031	Strain_012	Strain_014	Strain_027	Strain_047	Strain_057	Strain_058	Strain_092	Strain_043	Strain_020	Strain_035	Strain_040	Strain_011	Strain_016	Strain_060	Strain_061	Strain_094	Strain_097	Strain_026	Strain_017
Feature	Transitions		STAAU_005	STAAU_051	STAAU_052	STAAU_049	STAAU_087	STAAU_015	STAAU_007	STAAU_044	STAAU_046	STAAU_009	STAAU_053	STAAU_054	STAAU_090	STAAU_091	STAAU_029	STAAU_023	STAAU_003	STAAU_006	STAAU_010	STAAU_033	STAAU_019	STAAU_024	STAAU_055	STAAU_056	STAAU_088	STAAU_089	STAAU_041	STAAU_031	STAAU_012	STAAU_014	STAAU_027	STAAU_047	STAAU_057	STAAU_058	STAAU_092	STAAU_043	STAAU_020	STAAU_035	STAAU_040	STAAU_011	STAAU_016	STAAU_060	STAAU_061	STAAU_094	STAAU_097	STAAU_026	STAAU_017
I-peptide	STAAU-I_ATL_AYLAVPAAPK_653,4_PEP	5.31658e+06	1.58575e+06	3.44903e+06	768788	3.71418e+06	815592	3.644e+06	988645	139108	0.307802	3.63085e+06	4.11867e+06	1.95656e+06	2.75056e+06	2.2552e+06	3.52169e+06	1.25114e+06	2864.92	301769	3618.89	2596.65	5.07404e+06	3.22301e+06	4.06528e+06	4.27877e+06	4.91158e+06	7.48887e+06	6.8623e+06	6.73117e+06	10364	113440	5.1913e+06	2.27142e+06	5.36863e+06	5.138e+06	5.66186e+06	2.31598e+06	4250.36	4936.49	3776.55	4.65733e+06	6.98428e+06	5.40205e+06	5.95519e+06	8.72567e+06	7.2408e+06	7.54552e+06	1.31233e+07
I-peptide	STAAU-I_ATL_AYLAVPAAPK_766,48_PEP	3.61987e+06	1.0082e+06	2.2909e+06	503208	2.36745e+06	587211	2.38971e+06	693850	1.04964e+06	294.502	2.38849e+06	2.82297e+06	1.21714e+06	1.72319e+06	1.34169e+06	2.30017e+06	799836	2295.51	309146	669.631	5137.85	3.35163e+06	2.18555e+06	2.5901e+06	2.68586e+06	2.89735e+06	4.48028e+06	4.5328e+06	4.11757e+06	3995.39	796953	3.2189e+06	1.64571e+06	3.23083e+06	3.18729e+06	3.30537e+06	1.38011e+06	9292.93	3384.68	3123.45	3.20835e+06	5.32008e+06	3.53754e+06	3.93005e+06	5.93709e+06	5.03643e+06	5.7343e+06	9.69293e+06
I-peptide	STAAU-I_ATL_AYLAVPAAPK_929,55_PEP	61158.3	19690.3	33361.6	10475.9	46983.9	11447.6	38745.2	11659.4	3934.93	0	35815.2	53408.3	18446.8	26662.2	23392.9	33076	16299.9	573.578	28799.3	697.546	1578.07	59006.9	35167.8	39710.8	44194.7	49307.2	78717	75270.9	63445.9	531.615	2052.42	55992	32038.8	52757.3	53449.9	56164.5	19875	1241.74	737.162	303.652	61383.6	94505.5	59444.8	62514.9	99966.6	79550.7	93824	193004
I-peptide	STAAU-I_ATL_DYNSPTLIGWVK_1000,583_PEP	749166	184803	348028	121374	421366	131940	2121.66	189792	567.62	112.258	432530	429007	304448	324774	337127	347529	234047	1911.05	1480.26	403.351	1117.73	530661	305642	430405	489125	597384	864326	737952	750613	465.22	709.443	570629	215857	595984	680809	645135	264078	395.095	2280.51	1217.81	334775	639056	418269	653144	844134	716975	625762	1.19837e+06
I-peptide	STAAU-I_ATL_DYNSPTLIGWVK_1114,625_PEP	521158	130720	257437	89990.8	291604	97547.5	2123.24	136458	785.572	123.708	306528	279377	217038	220967	224748	254382	168875	765.246	1387.13	211.848	101.542	359125	218283	279137	327714	415855	574025	498843	503174	652.849	1110.01	369699	146419	392596	444092	432233	173549	21.684	2420.79	1150.48	229379	467766	296136	483243	591452	483172	466090	839826
I-peptide	STAAU-I_ATL_DYNSPTLIGWVK_913,551_PEP	2.80097e+06	721106	1.40954e+06	503789	1.7178e+06	523095	3239.26	735466	1757.99	1081.91	1.82127e+06	1.64161e+06	1.16814e+06	1.25671e+06	1.28393e+06	1.43064e+06	909812	1648.48	41868.8	5003.29	1583.24	2.10734e+06	1.27333e+06	1.77152e+06	2.0775e+06	2.58772e+06	3.71355e+06	3.20051e+06	3.2134e+06	3788.26	1163.85	2.30533e+06	860855	2.55805e+06	2.77601e+06	2.70936e+06	1.08093e+06	1792.17	2976.77	2438.75	1.30542e+06	2.61701e+06	1.6506e+06	2.72457e+06	3.45005e+06	2.78404e+06	2.52306e+06	4.83409e+06
I-peptide	STAAU-I_ESXA_SQSYGQGSDQIR_1023,485_PEP	409347	146411	747211	152224	150667	170259	234576	66719.2	1825.39	0	184611	584473	366014	1.5361e+06	204861	744093	135639	1018.97	1769.58	1967.37	1998.18	945964	39505.7	1.14173e+06	2.31209e+06	2.38579e+06	973793	299324	1.17574e+06	871.152	1413.71	980272	934029	1.60538e+06	2.24391e+06	1.54499e+06	284685	348.512	547.668	3933.57	190234	824139	1.61362e+06	3.50528e+06	1.28382e+06	1.12607e+06	129041	1.72247e+06
I-peptide	STAAU-I_ESXA_SQSYGQGSDQIR_1110,517_PEP	988063	298045	1.66699e+06	332141	307978	330611	495046	143702	72.8205	0	420435	1.23404e+06	794700	3.3077e+06	451200	1.67091e+06	279931	229.918	211.172	261.001	78.9753	2.14112e+06	67463.3	2.48925e+06	4.81394e+06	5.14979e+06	2.01751e+06	665316	2.54624e+06	264.199	134.267	2.09031e+06	2.01684e+06	3.35501e+06	4.71706e+06	3.13759e+06	609681	489.611	266.912	253.182	460457	1.95889e+06	3.91706e+06	7.87688e+06	2.94589e+06	2.36484e+06	317658	3.99854e+06
I-peptide	STAAU-I_ESXA_SQSYGQGSDQIR_860,422_PEP	1.45205e+06	484821	2.81726e+06	558774	467873	609721	800857	257337	324.544	0	674514	2.10167e+06	1.28274e+06	5.68332e+06	715607	2.83942e+06	460207	515.466	1146.18	667.861	858.99	3.59027e+06	121361	4.17605e+06	8.34461e+06	8.74585e+06	3.60022e+06	1.12424e+06	4.48191e+06	578.458	170.934	3.58183e+06	3.3364e+06	5.85855e+06	8.28158e+06	5.70062e+06	1.12217e+06	711.079	285.075	296.353	673256	2.7456e+06	5.68087e+06	1.17164e+07	4.2821e+06	3.76902e+06	454362	5.89098e+06
I-peptide	STAAU-I_RL20_AFAQLVTK_588,372_PEP	1.2392e+07	5.46987e+06	1.28811e+07	2.86679e+06	1.23763e+07	2.79436e+06	1.14486e+07	2.33348e+06	5873.09	99.7906	1.55402e+07	9.4674e+06	3.43428e+06	9.67816e+06	5.6523e+06	1.05833e+07	3.06792e+06	10909.8	4974.61	7136.45	4684.82	1.46333e+07	1.26955e+07	1.1953e+07	1.63736e+07	1.59562e+07	1.46454e+07	1.25345e+07	1.31455e+07	9757.13	7848.64	1.5215e+07	8.46853e+06	1.81215e+07	1.70999e+07	1.57906e+07	1.69176e+07	1821.03	15425.7	21685.1	1.43961e+07	2.17089e+07	2.42527e+07	2.65244e+07	2.05119e+07	2.49821e+07	1.48656e+07	1.03268e+07
I-peptide	STAAU-I_RL20_AFAQLVTK_659,409_PEP	4.9891e+07	2.88888e+07	5.13806e+07	1.56664e+07	5.12291e+07	1.48391e+07	4.82826e+07	1.2413e+07	17997	254.185	5.80867e+07	4.20863e+07	1.91409e+07	4.50503e+07	2.9362e+07	4.69706e+07	1.62214e+07	8198.55	11041.4	16182.6	8036.18	5.74734e+07	5.34939e+07	5.15314e+07	6.14493e+07	6.17881e+07	5.9862e+07	5.29757e+07	5.61033e+07	26652.8	4438.55	6.10285e+07	4.18088e+07	6.75792e+07	6.49703e+07	6.16638e+07	6.36898e+07	34880.9	6845.82	20986.5	6.03622e+07	7.02073e+07	7.094e+07	7.49033e+07	7.0415e+07	7.23282e+07	6.07503e+07	4.94588e+07
I-peptide	STAAU-I_RL20_AFAQLVTK_806,477_PEP	2.97584e+06	1.42907e+06	3.40125e+06	631475	3.08889e+06	654852	3.03382e+06	550128	9010.1	5.92287	4.20764e+06	2.43372e+06	842411	2.48106e+06	1.44379e+06	2.78903e+06	720086	2374.18	682.716	1337.95	1514.11	3.92406e+06	3.39417e+06	3.31057e+06	4.45623e+06	4.46603e+06	3.99853e+06	3.28383e+06	3.54483e+06	1386.31	12339	3.96656e+06	2.28871e+06	4.9944e+06	4.7361e+06	4.30684e+06	4.8019e+06	2238.39	923.937	2316.61	4.17356e+06	6.21308e+06	7.3209e+06	8.18367e+06	5.69831e+06	7.50722e+06	4.27212e+06	2.91092e+06
I-peptide	STAAU-I_SSAA2_AGYTVNNTPK_672,37_PEP	959081	640707	1.75524e+06	156200	137565	159637	1.08178e+06	160101	1978.95	580.847	1.86025e+06	2.08216e+06	211086	861260	271826	1.19036e+06	112931	4864.88	50452.8	4823.12	2934.69	1.93564e+06	1.48759e+06	421171	1.43682e+06	1.8857e+06	1.91444e+06	1.02676e+06	2.13114e+06	8380.03	2876	1.27579e+06	1.17937e+06	3.00822e+06	2.116e+06	792977	5.04138e+06	2828.28	3297.96	5717.75	2.14659e+06	4.08718e+06	4.45904e+06	4.37961e+06	1.04673e+06	4.56766e+06	1.07319e+06	9.89687e+06
I-peptide	STAAU-I_SSAA2_AGYTVNNTPK_773,42_PEP	1.01381e+06	699894	1.94172e+06	176275	136398	171507	1.17109e+06	172546	358.363	79.016	1.94095e+06	2.09439e+06	210527	873706	306436	1.26685e+06	116743	3031.14	51830.5	3881.06	986.62	2.00469e+06	1.53878e+06	406985	1.46705e+06	1.86176e+06	1.90537e+06	1.01479e+06	2.00744e+06	1215.23	1009.14	1.29147e+06	1.14233e+06	3.01524e+06	2.03979e+06	817296	4.89477e+06	2366.35	6121.86	11002.1	2.36841e+06	4.59053e+06	4.69995e+06	4.6436e+06	1.1153e+06	5.03597e+06	1.21096e+06	1.12336e+07
I-peptide	STAAU-I_SSAA2_AGYTVNNTPK_936,48_PEP	207860	134681	346288	27039.5	23567.5	29459.9	200838	30526.5	2720.54	449.841	347349	359268	35284.6	154888	46781.7	210112	19024.6	6514.83	897.151	4044.77	4027.44	326462	258461	66513.2	257614	300691	303644	158798	348295	10859.2	5671.91	212339	188617	444028	317979	118267	716575	1170.17	3556.81	9023.42	415018	779236	851733	816007	199756	856326	223555	1.90511e+06
I-peptide	STAAU-I_SSAA2_SISSGYTSGR_640,3_PEP	352044	229871	727415	1334.77	63191.2	55461	380172	70444.8	3102.7	0	710306	915025	75757.7	404183	84812.1	492386	51747.7	2101.51	2682.76	2439.68	1794.06	871340	560420	190439	623948	780555	846224	381713	848070	2261.25	2390.72	597193	87648.4	1.52782e+06	1.06401e+06	395121	2.14074e+06	2380.89	2636.65	7267.25	562205	1.4085e+06	1.66639e+06	2.01116e+06	346787	1.76368e+06	244944	3.06223e+06
I-peptide	STAAU-I_SSAA2_SISSGYTSGR_727,34_PEP	318691	198835	638969	1135.46	55352.9	47388	358302	36826.2	20777	986.583	619615	790536	60236.3	348988	66246.2	419753	20365.7	18827.7	17202.7	24787.7	15197.9	721139	480879	172122	527915	642037	676643	321334	709054	29522.3	17828	502478	77563.4	1.24897e+06	873161	324221	1.68688e+06	25419.6	38638.4	25336.8	495440	1.17029e+06	1.47191e+06	1.70295e+06	339702	1.54246e+06	199372	2.65693e+06
I-peptide	STAAU-I_SSAA2_SISSGYTSGR_814,37_PEP	1.49208e+06	930012	3.07096e+06	646.038	223947	184206	1.44458e+06	191120	1.29812e+06	83.6721	2.80173e+06	3.49259e+06	314233	1.49042e+06	318702	1.89974e+06	148016	3574.68	1072.07	1766.23	868.058	3.22573e+06	2.1675e+06	714756	2.24665e+06	2.74957e+06	2.99748e+06	1.32498e+06	2.94838e+06	1626.48	335557	2.15294e+06	319588	5.22969e+06	3.78391e+06	1.38664e+06	7.41383e+06	2031.67	15872.1	2352.33	2.30034e+06	5.59945e+06	7.11034e+06	8.48245e+06	1.58722e+06	7.364e+06	995626	1.28928e+07
I-peptide	STAAU-I_TPIS_DFVNALPTLPDSK_1055,573_PEP	917388	461517	813514	377113	1524.16	175.993	695158	349019	2615.05	161.533	1.34422e+06	743978	307.381	674863	546165	770219	409925	830.854	1564.6	2283.55	1606.91	1.05989e+06	962662	621256	1080.96	940079	939698	798884	755683	1811.72	2083.59	942476	696715	969713	1.02301e+06	966862	744990	1794.21	1955.21	1504.91	1.29436e+06	1.80665e+06	1.66168e+06	2.04412e+06	2.06915e+06	2.19864e+06	1.26319e+06	1.28111e+06
I-peptide	STAAU-I_TPIS_DFVNALPTLPDSK_870,493_PEP	1.83998e+06	907014	1.78797e+06	686560	2118.14	437.878	1.4106e+06	713571	3312.51	2029.66	2.76149e+06	1.49016e+06	1092.96	1.4292e+06	1.13459e+06	1.72081e+06	799932	1338.44	3000.49	7432	1805.85	2.44363e+06	2.21894e+06	1.43481e+06	865.343	2.21712e+06	2.18435e+06	1.81502e+06	1.82321e+06	4339	3581.26	2.17032e+06	1.60649e+06	2.22323e+06	2.39104e+06	2.21073e+06	1.72008e+06	1945.1	8516.36	2754.5	2.50108e+06	3.26975e+06	3.05225e+06	3.75486e+06	3.54965e+06	4.02524e+06	2.40538e+06	2.4144e+06
I-peptide	STAAU-I_TPIS_DFVNALPTLPDSK_941,53_PEP	798029	405502	703730	309172	248.475	934.135	603908	320796	892.244	1443.66	1.13576e+06	598641	3169.4	563977	483787	776556	359236	8092.04	2971.25	1446.46	479.763	1.03737e+06	873946	604202	1222.2	920898	881732	706899	746900	12776.5	1673.99	908467	653908	924889	1.02945e+06	933685	715765	1564.15	4926.56	8432.82	1.02737e+06	1.38275e+06	1.30019e+06	1.64568e+06	1.66221e+06	1.64983e+06	988649	1.03657e+06
I-peptide	STAAU-I_Y1195_NLVSEVTDAVEK_1076,547_PEP	255843	47154.4	119374	243581	299955	158818	249061	84736.4	4210.08	309.273	146641	2.16222e+06	1.5797e+06	1.3763e+06	97489.5	249991	1926.23	1917.32	957.876	7187.36	1310.43	1.90501e+06	372099	184887	3.69856e+06	245871	365467	378259	205291	812.338	1670.42	214217	6409.99	336240	5.77612e+06	877194	238051	1984.8	970.474	6676.58	529335	409436	405257	6.1041e+06	1.34078e+06	7147.35	1.84127e+06	376956
I-peptide	STAAU-I_Y1195_NLVSEVTDAVEK_890,447_PEP	124750	24291.2	58358.9	122296	149730	83067	132411	41727.8	9223.78	813.978	78846	1.04435e+06	783776	740339	53557.7	121250	26537.1	12408.1	2090.47	9415.73	6246.43	971994	189972	105024	1.95065e+06	134910	188924	217635	113827	2295.81	5247.06	131967	83196.5	180820	3.06062e+06	453524	144810	3422.41	7429.02	129558	219790	206013	207609	2.67424e+06	612342	56515.2	817048	165870
I-peptide	STAAU-I_Y1195_NLVSEVTDAVEK_977,479_PEP	682635	132349	315261	663654	744744	423230	628811	227938	8533.68	601.59	402751	5.48315e+06	4.38426e+06	3.74803e+06	235491	670383	7892.51	3965.6	1848.89	982.579	2154.29	5.17434e+06	939664	516176	9.72673e+06	692278	983177	1.06849e+06	585627	1302.18	6908.23	592281	3694.88	883905	1.51464e+07	2.3484e+06	694528	2537.74	5097.84	7650.51	1.25796e+06	1.04604e+06	993128	1.49204e+07	3.23019e+06	3760.59	4.37571e+06	896708
I-peptide	STAAU-I_Y197A_NITQDQDIHAVPK_664,41_PEP	574845	534409	947331	367055	860843	484367	880246	319386	779.635	384.948	1.12078e+06	1.15259e+06	422283	1.02223e+06	650056	1.09111e+06	478200	561.832	699.492	986.549	268.547	1.60614e+06	1.54701e+06	1.27656e+06	1.41499e+06	1.56147e+06	1.51123e+06	1.64243e+06	1.4247e+06	778.817	803.364	1.47641e+06	892889	1.56662e+06	2.08865e+06	1.63803e+06	1.57116e+06	1206.4	1706.61	2605.66	459156	630279	683651	865947	800514	794288	361129	450126
I-peptide	STAAU-I_Y197A_NITQDQDIHAVPK_779,44_PEP	642193	629177	1.12172e+06	407650	1.02732e+06	510112	1.03327e+06	370416	395.342	139.891	1.33169e+06	1.21982e+06	484459	1.16781e+06	690732	1.27658e+06	572718	373.678	931.023	1811.53	651.33	1.74141e+06	1.66466e+06	1.3786e+06	1.54019e+06	1.74596e+06	1.65993e+06	1.78522e+06	1.59043e+06	512.98	686.344	1.63059e+06	923074	1.79263e+06	2.31111e+06	1.7827e+06	1.76705e+06	691.923	935.653	426.801	597391	739485	839040	1.0511e+06	918697	935787	462595	545897
I-peptide	STAAU-I_Y197A_NITQDQDIHAVPK_907,5_PEP	1.10862e+06	1.06856e+06	1.75134e+06	690192	1.56504e+06	913452	1.67786e+06	611098	1282.99	470.535	2.14882e+06	2.0269e+06	804632	1.807e+06	1.17002e+06	2.02161e+06	857998	433.979	378.433	756.097	1126.59	2.63734e+06	2.45158e+06	2.00329e+06	2.22533e+06	2.4863e+06	2.31492e+06	2.59701e+06	2.28238e+06	4070.99	1239.23	2.31773e+06	1.36053e+06	2.44686e+06	3.16215e+06	2.39751e+06	2.39334e+06	542.129	558.911	1253.34	940294	1.13231e+06	1.32483e+06	1.66024e+06	1.50276e+06	1.51091e+06	796864	898956
R-peptide for PBP2a	STAAU-R_mecA_DINIQDR_418,22_PEP	9811.11	3333.98	10978.9	1977.59	12783.7	1286.34	2.46562e+06	80909.3	1327.83	233.941	12228.1	9007.72	1942.86	11743.5	3169.3	174193	256302	154900	198235	1831.05	1.79505e+06	14009	359272	13997.6	18680	827263	1.1381e+06	1.62215e+06	183857	34612.1	28098	19947.7	12868.8	24609.4	20450.4	835596	1.69362e+06	134026	3726.68	13357.8	12469.4	19064.3	17542.3	32212.5	18972.9	25992.3	1.06435e+06	12561.1
R-peptide for PBP2a	STAAU-R_mecA_DINIQDR_531,3_PEP	10413.8	3376.96	9568.82	1993.73	11745	1145.81	2.0992e+06	80300.6	1196.11	1251.5	9582.61	2642.03	2938.22	8716.77	4082.25	141080	226264	97616	182866	23637.1	4184.04	11570.7	336823	25291.7	15632.5	697203	985478	1.41113e+06	157717	27203.8	23500.9	14831.1	37717	13357.5	12216.5	772837	1.52495e+06	126520	20728.3	59668.8	30899.2	48750.5	34025.7	51732.4	41397.2	42218.9	859693	27389.6
R-peptide for PBP2a	STAAU-R_mecA_DINIQDR_645,33_PEP	8436.77	4870.58	7573.43	1083.18	7218.2	1433.89	5.81384e+06	206480	153021	428.723	6860.7	6671.66	4916.84	8348.85	9867.35	422814	715692	324937	503880	6405.49	246418	11324.6	840246	13004.9	7797.29	1.99003e+06	2.63904e+06	3.99734e+06	413374	76749.2	91843.5	11753.7	8518.06	20441.1	24301.2	2.15939e+06	4.19456e+06	372965	1991.89	22518.3	28714.8	25013.9	37818.3	39452.6	40946.8	38714.4	2.68943e+06	15356.6
R-peptide for PBP2a	STAAU-R_mecA_ELSISEDYIK_754,36_PEP	1721.02	638.433	1225.97	839.452	2551.64	753.478	5.78535e+06	608702	2527.06	609.534	1963.63	944.26	952.877	1595.61	2533.64	456155	1.73553e+06	291230	400974	5328.52	807.768	1573.3	857943	849.679	1614.28	1.54082e+06	2.42808e+06	4.16175e+06	420375	65862.2	87127.7	1911.61	1944.11	632.122	1915.77	2.08284e+06	3.4549e+06	295799	2957.51	6472.06	3251.49	3014.02	1503.97	343.564	1370.96	4381.05	2.31571e+06	1908.66
R-peptide for PBP2a	STAAU-R_mecA_ELSISEDYIK_867,45_PEP	3056.13	693.779	3371.49	1016.1	2196.49	280.485	1.40664e+06	130341	2861.65	3831.06	2014.08	874.88	780.004	1629.36	1445.15	92736	390033	71726.5	101257	3901.27	991.29	950.561	197870	1713.04	1715.24	339750	548077	922650	95150.8	21674.3	21012.9	2453.3	1406.75	1211.54	762.369	447714	802611	66154.9	3819.84	10039.7	1961.41	2635.25	2141.12	3905.87	1784.37	3319.77	531222	1976.82
R-peptide for PBP2a	STAAU-R_mecA_ELSISEDYIK_954,48_PEP	29110.4	5386.12	26787.1	8041.14	23839.5	7083.72	5.14201e+06	513173	10823.1	1058.63	22315.8	21485.1	8256.4	30866.1	4727.86	430060	1.50738e+06	279920	360737	14821.5	712467	38048.3	765301	34545.5	36748.6	1.38286e+06	2.16847e+06	3.61395e+06	378130	61897.8	77402.8	34851.8	28464.3	25154.4	21429.9	1.72279e+06	2.93583e+06	284645	7765.38	47917.6	50836.4	39154.6	39153.9	38257.3	59048.4	39534.6	2.02371e+06	134814
R-peptide for PBP2a	STAAU-R_mecA_FQITTSPGSTQK_617,3_PEP	8401.56	1307.6	11439.4	5966.31	16630.7	1929.79	1.72483e+06	112729	904.598	412.533	6109.28	17181.5	7621.49	24078.9	2683.84	152803	343133	77186.3	113008	6562.67	1044.48	40781.5	361091	26967.8	35149.2	665198	961789	1.54666e+06	197458	17495.9	29202.8	33901.8	27274.2	57182.6	59204.7	751122	1.74294e+06	102572	1769.95	3160.98	2619.76	5042.69	28418.7	14744.9	10816.5	7946.72	486662	52922.9
R-peptide for PBP2a	STAAU-R_mecA_FQITTSPGSTQK_704,4_PEP	9591.55	923.462	6218.56	7732.46	6693.9	2404.59	1.3922e+06	104113	1185.77	296.274	2559.09	10512.7	4122.6	9886.37	1430.08	96567.5	321177	60344.3	80032.2	21502.4	3993.85	11516.9	245882	16220.5	21789.8	441904	654640	1.08977e+06	125259	20140.8	20817.3	6202.99	13137.5	25050.6	12690.8	506127	1.18272e+06	75668.8	31803.9	969.179	8960.56	15412.9	19128.3	15570.6	10532.7	15676.1	440565	5871.04
R-peptide for PBP2a	STAAU-R_mecA_FQITTSPGSTQK_906,45_PEP	23844.9	2122.16	30736.4	12190.1	3835.54	1155.83	4.60196e+06	351010	1100.83	216.671	5227.84	36614.7	10363.2	4021.89	2136.63	334802	1.03769e+06	227976	295130	2620	616.897	5831.42	760542	33508.6	28703.1	1.42694e+06	1.90773e+06	3.41509e+06	382484	57349.7	68141.1	3457.95	3642.63	46188.5	34831	1.47232e+06	3.51643e+06	275763	2131.79	7229.7	6336.33	3607.81	43687.3	29864.3	4096.52	7872.22	1.45581e+06	2461.96
R-peptide for PBP2a	STAAU-R_mecA_ILTAMIGLNNK_789,43_PEP	1392.14	685.629	1519.43	4851.24	4891.65	1746.19	1.52496e+06	104160	4577.33	1586.45	1837.25	4198.61	699.75	4099.85	1386.98	76897.8	367214	37966.9	57909.2	2423.01	2170.05	6103.4	146643	18367.9	16876.6	398586	501395	756907	83503.4	7135.22	5708	16464.2	11207.4	1540.59	4187.01	410188	611550	30019.6	5104.67	4818.21	4826.05	8348.85	7281.14	6291.33	7036.63	5698.93	238211	8674.56
R-peptide for PBP2a	STAAU-R_mecA_ILTAMIGLNNK_860,47_PEP	12761.1	3734.84	10924.5	2094.59	8538.21	2257.74	1.54285e+06	124389	6843.26	1939.85	14557.7	12146.6	7334.84	8692.1	619.429	101310	378371	42752.5	67758.8	6622.12	1564.79	9206.38	160330	17044.9	16379.6	408855	487812	748623	89442.7	13572.1	6948	15227.7	12213.7	14775	13289.6	438030	628342	29987.9	11994.4	1876.52	7488.29	9378.79	12658.2	20841.1	11388	13033.7	255724	9653.15
R-peptide for PBP2a	STAAU-R_mecA_ILTAMIGLNNK_961,51_PEP	59869	19421.8	46973.4	10288.8	91918	10659.6	6.20214e+06	500592	2340.8	753.545	47335.4	38668.1	14573.8	42033.8	13219.1	378603	1.49717e+06	172591	261319	37053.1	65469.3	48305	636120	35365.2	37998.5	1.55774e+06	1.88332e+06	2.9043e+06	349645	51982.8	30000	52730.2	29136.6	54778.6	56699.4	1.54238e+06	2.27643e+06	117105	448483	4377.07	30187.2	59382.9	22349.5	44197.1	51165.3	67154.3	1.04591e+06	63271.5
R-peptide for PBP2a	STAAU-R_mecA_IYNSLGVK_503,3_PEP	63218.4	44155.2	149807	11108.5	96499.7	11553.4	1.55916e+06	54748.4	4365.7	1863.66	165088	59062.8	24923.3	53904.2	50605.7	136127	187611	61978.3	95096.1	8330.82	3800.03	106826	235091	54271.5	173220	540133	698047	1.07426e+06	156679	19940.8	34670	147146	110574	148200	171144	614635	1.0975e+06	65260	11555	10856.8	67071.4	97648.2	123774	143803	119516	153700	458157	100752
R-peptide for PBP2a	STAAU-R_mecA_IYNSLGVK_617,36_PEP	2714.55	9085.54	4517.99	1048.66	14826.9	1992.78	7.66479e+06	287849	2402.86	145.423	7798.18	4143.92	5554	9581.54	17354.4	500255	963222	376353	537873	4704.35	6169.2	9371.56	988541	8040.39	8702.67	2.15408e+06	2.9569e+06	4.75092e+06	530036	5375.63	64220	8122.09	2332.75	26303.7	19804.9	2.36727e+06	4.98353e+06	348600	35159.2	26883.3	29969.4	51181.6	41447.5	41315.3	51445	58708.4	3.01375e+06	56072.2
R-peptide for PBP2a	STAAU-R_mecA_IYNSLGVK_780,43_PEP	273434	168244	411364	65417.6	382812	66000.2	4.25593e+06	202248	40394.6	1706.75	475758	285211	92626.9	286398	113176	549328	543205	337920	413791	134282	26569.2	426805	851406	356602	453693	1.4724e+06	1.87542e+06	2.61138e+06	641324	26256.7	152800	491826	240549	514102	479292	1.54779e+06	2.87547e+06	290500	730907	340437	501522	727588	733422	43429.2	530138	703092	2.21375e+06	413379
R-peptide for PBP2a	STAAU-R_mecA_SYANLIGK_544,3_PEP	8924.3	5530.67	14703.3	1264.83	11530.2	6662.51	1.61855e+06	80659.9	1470.21	616.849	15131.1	4809	4151.96	7357.64	34109.5	133977	304593	82486	142651	1042.62	4574.41	9436.16	236747	12591.9	11136.4	589884	783294	1.08535e+06	142165	88600.5	21295.7	12864.4	7897.63	18275.4	19279.3	628161	1.18483e+06	95914.7	4447.5	37219.5	41773.2	71320.5	78391.5	124450	64682.9	101893	516978	10279.3
R-peptide for PBP2a	STAAU-R_mecA_SYANLIGK_615,38_PEP	3588.93	953.167	4437.67	1430.09	1976.8	566.624	7.55041e+06	488932	1448.16	1236.84	4098.3	4402.31	1679.45	6733.16	1633.37	583536	1.61099e+06	432365	583248	3752.95	8427.22	4517.41	1.22052e+06	8196.77	4787.29	2.73704e+06	3.70214e+06	5.19119e+06	631391	85502.4	106390	4382.9	1238.98	6620.02	2787	2.9955e+06	5.75421e+06	457290	3180.11	28858.1	4957.7	8877.75	4614.41	9476.48	6051.1	6245.82	2.9561e+06	10253.9
R-peptide for PBP2a	STAAU-R_mecA_SYANLIGK_778,45_PEP	4297.53	382.553	664.392	936.867	1768.45	326.658	247943	16860.4	1329.41	0	885.851	6949.37	1187.48	5385.89	336.625	18489.5	51148.9	10065.2	21910.6	11525.7	954.716	5592.85	32165.3	2814.18	2172.1	78431.6	96975.7	145622	20188	2184.98	2949.05	2278.98	1224.69	2404.46	2043.35	101377	159740	13995.7	2322.82	54754.5	2186.64	3926.26	2481.5	4186.9	2864.52	2905.07	100743	2147.12
R-peptide for PBP2a	STAAU-R_mecA_VALELGSK_533,29_PEP	89419.7	41364	139254	11234	89693.4	14728	3.69921e+06	120958	10695.6	966.735	106943	48027.3	26767	68899.5	36808.4	275375	411259	151306	186827	19643.1	331353	88294.4	615092	86445.9	89938.5	1.2051e+06	1.66282e+06	2.24699e+06	386502	79616.2	76655.8	148372	89082.9	144070	119852	1.30403e+06	2.68237e+06	194492	519222	176828	120109	176995	163298	181466	222564	239364	1.24582e+06	112131
R-peptide for PBP2a	STAAU-R_mecA_VALELGSK_646,38_PEP	132760	49084.1	191570	22739.1	126328	23885.2	9.60243e+06	317645	52640.1	3148.15	161913	143402	33195.1	129570	55771.8	648260	1.05304e+06	360133	500897	66454.2	458917	163616	1.40775e+06	131962	142090	2.71019e+06	4.13601e+06	5.69553e+06	841313	143275	151545	196433	96243.6	209430	170737	3.02067e+06	6.45429e+06	372796	306456	257885	241934	295768	240153	287878	364806	326269	3.35169e+06	180496
R-peptide for PBP2a	STAAU-R_mecA_VALELGSK_717,41_PEP	582447	90186.9	621479	92301.2	647082	85545.7	5.49249e+06	224957	42099.5	152.682	605089	167138	201112	276412	240124	548704	617443	186374	273569	13649.6	2092.57	382106	1.04479e+06	570854	700110	1.97016e+06	2.72427e+06	3.46977e+06	944050	76854.4	68881.8	743934	484325	876602	788658	2.0096e+06	4.00284e+06	197650	88839.8	145147	692328	793294	1.025e+06	1.51225e+06	1.52098e+06	1.14467e+06	2.23951e+06	721786
R-peptide for PBP2a	STAAU-R_mecA_YEVVNGNIDLK_773,42_PEP	1940.82	785.566	2122.05	476.17	2550.51	1791.98	2.08856e+06	199245	5763.08	385.651	1820.23	5833.32	1633.96	3133.61	614.444	146001	618319	120209	175564	6867.32	9732.87	7508.72	351298	7086.73	1572.47	658308	887665	1.34802e+06	164778	24536.1	32507.1	4015.71	4107.19	1176.81	1795.33	576870	1.39668e+06	103500	5829.25	2646.31	2551.79	2184.18	3170.98	6533.75	2394.73	1019.78	773210	5438.84
R-peptide for PBP2a	STAAU-R_mecA_YEVVNGNIDLK_872,48_PEP	1384.72	742.252	1502.33	1455.12	3657.07	1823.76	3.03893e+06	272571	5784.17	880.789	1358.58	5783.94	1608.09	4648.08	3285.47	185364	798986	170596	238449	1.47532e+06	7555.47	5900.63	461288	6867.65	2419.62	871122	1.18021e+06	1.73341e+06	212643	39066.1	38548.8	3105.56	2354.39	2605.19	2118.01	745857	1.7754e+06	348600	3967.73	2267.89	1254.24	2871.97	587.499	2314.45	1899.67	644.942	1.13567e+06	2691.78
R-peptide for PBP2a	STAAU-R_mecA_YEVVNGNIDLK_971,55_PEP	1285.19	2311.24	1250.93	167.737	1204.27	1295	3.09254e+06	310376	5116.91	746.019	2427.49	6884.5	1174.38	2796.88	3940.01	193738	938528	191076	242572	6525.21	3214.83	5477.42	492947	8759.56	4073.16	914263	1.24271e+06	1.85851e+06	219954	37169.8	42162.1	1586.81	3061.81	2218.85	2739.18	769251	1.75589e+06	290500	876.594	1000.56	1320.16	1042.38	2722.44	4592.14	5533.93	1745.13	1.14407e+06	4141.1
R-peptide for PBP2c	STAAU-R_mecC_FQITTSPGSTQK_617,33_PEP	6931.52	1412.47	16040.5	5240.91	5258.26	2484.33	1.84182e+06	119750	1083.58	0	5332.02	17570.8	9785.78	18769.3	2025.26	161334	380189	75470	123363	7398.13	3173.92	22299.7	380641	30517.2	27906.4	708544	1.04526e+06	1.69155e+06	191396	24422.7	25722.9	16208.8	19067.3	63789.9	47589.8	810116	1.83169e+06	120297	1224.4	2122.01	5974.66	6271.81	28784.3	31953.5	7969.75	7028.74	549352	26454.1
R-peptide for PBP2c	STAAU-R_mecC_FQITTSPGSTQK_805,41_PEP	30058.4	5025.27	12811.5	6384.86	9258.04	5137.07	1.38417e+06	110245	2873.6	287.527	10797.5	14399.8	3931.03	14768.8	5826.77	109773	274026	60091.9	96823.3	1350.88	975.593	15287.7	243205	16631.3	23195.7	436846	616927	1.04662e+06	119765	19246.4	21695.9	6116.39	12940.5	20547.1	11483.3	469316	1.08202e+06	90074.3	1184.98	6208.4	11190.6	20492.9	20711.5	28155.5	15269.5	11413.5	471794	6756.85
R-peptide for PBP2c	STAAU-R_mecC_FQITTSPGSTQK_906,45_PEP	22687.1	2545.11	29473	17806.4	5308.93	1077.88	4.59026e+06	370113	1689.23	4.48724e-07	4921.9	30573.1	12767.7	5244.99	729.901	359125	1.04188e+06	205909	310295	3525.13	1045.27	5263.78	762423	30887.1	24523.1	1.43471e+06	1.96488e+06	3.45543e+06	358813	60914.8	69275.1	4330.85	5482.66	54170.3	31020.3	1.44085e+06	3.44436e+06	253955	1779.73	5421.48	2441.93	4017.19	50189.7	63981.1	5120.2	1712.44	1.44144e+06	1539.1
R-peptide for PBP2c	STAAU-R_mecC_IALALGAK_459,29_PEP	57998.7	2388	31162.2	3262.2	38248.3	9949.42	6363.35	7237.71	61369.4	1075.31	10986.2	29955.5	5715.61	162419	1387.13	186297	2266.42	60756.5	28422.5	22885.7	47768	142177	122394	26291.7	26066.8	9686.73	11961.7	63390.4	85428.5	104207	15349.7	44076.9	26047	60247	30993	7997.19	4819.98	43462.4	23683.4	111931	97170.3	210721	42705.2	51303.5	62050.4	143829	190590	244625
R-peptide for PBP2c	STAAU-R_mecC_IALALGAK_572,38_PEP	3746.57	1063.44	101450	29983.9	3221.26	2356.17	5994.52	788.619	13422.6	628.843	3566.58	95979.4	24236.5	4544.51	2510.58	5571.48	261.02	9121.24	3.12898e+06	1.86539e+06	15518.6	6578.08	5814.38	80541.5	83387.3	4265.87	4865.9	2179.82	5831.72	44988.8	8354.86	5679.83	5806.99	167624	95940.9	4136.1	3315.62	17136.1	5185.31	62280.6	9183.62	7520.52	175888	199905	5601.91	8715.15	8198.64	6993.03
R-peptide for PBP2c	STAAU-R_mecC_IALALGAK_643,41_PEP	9407.51	2313.74	87227.9	24439.7	10839.9	2570.92	15461.4	1047.9	16340.5	2620.33	11360.2	104799	23607.8	13145.4	1560.12	9047.39	1592.94	40409.9	124932	29287.8	73070.3	11502.3	20968.6	80730.6	75886.1	13132.3	11508.8	9417.27	14843.8	51377.2	38165.4	13890.4	17756.4	150944	93874.9	7744.07	22476.8	162829	11547.1	390442	21554.6	24484.7	168288	187958	30866	27989.4	19913.2	20487.8
R-peptide for PBP2c	STAAU-R_mecC_ILTSIIALK_644,43_PEP	12479.7	3940.5	40444.1	12740.9	12271.8	5188.79	13179	4310.91	8220.71	2238.19	13424	31006.9	10584.9	11355.1	1093.44	12307	1371.65	14825.2	14031.8	13827.1	10274.8	15184.6	13341.1	34592.2	33327.7	12380	14928.1	11045	10612.3	10340.9	8925.46	13513.4	11865.4	65773.7	38568.6	11877.4	11730.9	7293.41	13454.3	30282.6	18968.1	18501.7	60147.9	62944.4	24146.5	19074.1	25897.5	30177
R-peptide for PBP2c	STAAU-R_mecC_ILTSIIALK_745,48_PEP	1011.2	279.052	166055	61586.5	4777.97	423.13	2658.4	846.254	680.339	873.132	273.026	142075	58656	1222.16	1592.22	2886.48	575.817	3183.37	3.32807e+06	12839.1	4350.78	7147.35	1675.22	141717	145325	2874.67	2224.63	7792.2	1825	3234.45	3249.93	1158.93	1496.49	292474	188010	2203.17	2509.62	4065.86	23130.4	5315.3	2500.7	2655.39	251553	319695	1560.28	1323.2	3125.68	2728.93
R-peptide for PBP2c	STAAU-R_mecC_ILTSIIALK_858,57_PEP	632.317	604.758	22444.2	6936.73	1440.25	726.895	1420.95	631.968	3217.78	5712.22	985.886	20238.1	8181.79	882.302	1041.11	611.063	710.825	10935.3	679140	4128.78	43624.7	2064.23	1250.8	23724.9	20713.7	1986	1335	2368.17	1799.76	3126.7	42849.1	2584.95	1257.65	39510.1	30303.7	1600.4	586.299	21042.8	6630.87	102837	2101.37	4395.66	31931	49394.4	2770.84	1845.08	3311.05	6646.05
R-peptide for PBP2c	STAAU-R_mecC_LAYGEEEIVDR_1109,51_PEP	485.917	333.725	12591.5	4369.16	1608.2	494.807	1504.84	806.44	345.036	0	2263.96	13286	3200.96	1925.8	417.06	1603.57	991.436	346.428	170.315	1539.09	167.104	1447	1811.51	9481.58	9999.13	1218.02	1542.7	828.843	2317.83	230290	872.445	2174.2	325.528	18161.9	12243.2	2384.67	1036.15	170.242	993.574	325.267	1685.01	2189.74	13008.2	22443.3	3974.15	1773.06	1202.09	2397.89
R-peptide for PBP2c	STAAU-R_mecC_LAYGEEEIVDR_760,38_PEP	4357.22	440.708	14947.3	7557.49	2412.97	1088.9	590.204	1583.76	1521.9	492.012	2027.09	13700.6	5388.84	2199.3	1253.2	3526.59	999.868	2669.18	1439.2	1584.43	1863.59	2062.43	2931.12	13134.2	14675.6	2819.99	1455.8	3373.03	3461.5	2942	2083.81	3039.45	2413.13	25610.4	17429.2	3292.62	2102.81	1855.97	3617.69	510.935	4002.51	5021.41	20116.8	22135.8	2327.83	2731.35	82141.8	2589.88
R-peptide for PBP2c	STAAU-R_mecC_LAYGEEEIVDR_946,45_PEP	528.731	1620.96	24165.3	14324.5	1252.27	1358.84	1373.51	166.055	5722.5	676.629	874.298	22847.7	14960.8	1780.63	14184.4	444.637	661.216	778.037	529.158	23095.8	4061.94	1768.24	763.989	19066.2	22858.9	933.973	2409.83	1189.09	125.521	9400.28	4501.62	900.728	644.022	42295.1	29946.6	703.375	3297.49	1147.5	1985.82	1904.11	909.688	1440.59	26776.7	37067.7	872.068	1786.57	894.377	535.111
R-peptide for PBP2c	STAAU-R_mecC_SYNLQINTIK_716,43_PEP	8481.88	2878.5	26690.6	9209.33	5982.84	977.006	12864.6	5467.13	832.128	1159.44	9939.64	22777.5	8807.86	13715.1	4089.81	9857.18	3033.69	5122.98	4732.33	2912.46	6319.31	15511.7	8486.47	17000.6	15221.9	20987.9	6959.07	5515.08	7874.86	15873.5	4196.64	14474.2	12850.7	33463.1	25675.7	17811	8405.41	11293.8	2925.72	6939.05	3884.81	13826.3	40509	40283.7	14389.6	9468.7	4833.3	11582.4
R-peptide for PBP2c	STAAU-R_mecC_SYNLQINTIK_829,51_PEP	2673.09	1937.16	14640.3	3981.24	6823.08	1194.85	9696.87	1345.34	4048.65	1220.43	9985.14	13997.1	6080.91	11815.6	2403.43	7843.1	1315.86	5589.06	5631.35	6372.5	3786.16	13751.7	6808.51	11872.2	9493.51	20620.6	2860.1	7131.66	1777.44	20314.2	15684.9	12788.9	38849.9	19719.9	16919.6	18500.8	7266.32	6076.74	5610.76	10095.9	1802.9	14263.8	30968.7	33853.1	13711.6	6170.52	9570.9	28354.9
R-peptide for PBP2c	STAAU-R_mecC_SYNLQINTIK_943,56_PEP	2694.09	955.635	18261.5	8839.52	1981.41	476.32	5524.85	1939.8	2558.25	181.078	3752.23	18326.3	7127.01	6479.4	3469.37	7082.93	1138.67	955.305	1971.65	1051.58	1044.37	7390.93	11081.6	15049.8	14099	2876.49	1707.56	8022.3	3261.11	965.11	2483.2	5686.16	8702.14	28525.5	17110.7	2399.61	2516.05	738.577	16285	8417.27	10616.6	12451.4	31521.9	36908.2	23360.1	13492.9	5858.79	16065.5
T-peptide for Protein A	STAAU-T_proteinA_DDPSQSANLLAEAK_614,83_PEP	2.48589e+07	4057.64	515917	1.5073e+06	167579	2721.03	1.51167e+06	31345.3	2362.34	2071.94	1.08731e+06	4.03595e+07	29429.5	1.85699e+07	9.23646e+06	71991.7	1.1996e+07	5737.75	19870.5	6376.47	6665.1	85013.1	37272.5	116632	85512	4.49891e+06	1.51734e+06	3.24146e+06	185913	5533.49	3305.55	990787	6.53244e+07	4.00442e+06	1.75443e+06	2.72916e+06	6.7704e+07	1305.98	1537.85	2314.6	1.17707e+07	205513	1.61684e+06	3.7712e+06	1.07353e+06	3.05078e+06	2.19294e+07	8459.46
T-peptide for Protein A	STAAU-T_proteinA_DDPSQSANLLAEAK_829,48_PEP	1.99611e+06	2093.66	43661.8	91970.4	13717.8	874.278	116945	4297.39	1314.91	135.837	83719.8	3.64004e+06	3141.1	1.45801e+06	675271	5961.9	902797	2106.84	26268.2	1321.63	3458.13	6677.04	4409.75	9269.5	8554.54	381274	135812	254251	13848.2	415.944	2514.38	91280.7	8.6842e+06	344102	154857	227010	9.81477e+06	5201.79	2168.01	7022.71	912629	11869.2	125497	281111	76380	222704	1.73538e+06	3979.98
T-peptide for Protein A	STAAU-T_proteinA_DDPSQSANLLAEAK_916,51_PEP	4.67425e+06	3047.63	84847.6	208658	30477.6	2725.46	228423	6444.86	1272.75	0	166472	7.49606e+06	10695.6	3.09519e+06	1.26115e+06	21284.8	1.89395e+06	2076.13	1488.09	653.558	2433.44	26667.7	19258.8	34516.2	33231.8	809579	265431	520941	42736.2	832.813	820.973	193536	1.68284e+07	670302	321457	509057	1.90293e+07	1629.26	1785.46	713.704	1.86184e+06	80872.4	273509	652716	246247	472805	3.59327e+06	33616.7
T-peptide for Protein A	STAAU-T_proteinA_DDPSQSANVLGEAQK_532,27_PEP	1.474e+06	429524	14505.5	481.971	14849.9	1050.6	75506.9	6768.62	3990.94	754.63	201320	9912.42	1435.49	2.91995e+06	1.65276e+06	15399.2	589.958	3883.19	5174.48	6658.54	6880.23	22519.6	28604.3	13728	19061.7	841071	361257	368299	53163.2	6137.63	11827.9	22139.2	2.3819e+07	13016.5	25212.4	478100	1.42637e+07	7645.91	2784.21	1345.9	2307.58	24400.6	4964.88	4509.83	2305.91	331907	100657	1.78505e+06
T-peptide for Protein A	STAAU-T_proteinA_DDPSQSANVLGEAQK_664,84_PEP	4.81696e+06	1.43274e+06	3552.18	1783.98	40928.3	1977.39	231505	20210.5	5274.44	408.031	621261	6580.06	1454.64	8.9335e+06	5.12829e+06	44203.6	654.729	4014.41	4192.92	11055.5	6658.93	55254	29284.4	5766.47	1970.62	2.41294e+06	1.03064e+06	1.11062e+06	154487	11418	6563.14	687.528	5.26992e+07	4981.57	9983.15	1.35166e+06	3.44329e+07	4275.5	2323.43	2261.31	2130.03	95629.3	8001.92	12473.9	14768.5	1.02672e+06	339263	6.36067e+06
T-peptide for Protein A	STAAU-T_proteinA_DDPSQSANVLGEAQK_929,51_PEP	385085	111320	392.62	438.132	1538.71	135.937	20523.1	2522.93	3.79039e-07	0.586329	53339.8	23.539	454.615	686707	455011	3093.7	156.332	955.738	1767.23	32759.9	1177.99	5399.54	1433.46	131.986	164.315	247287	95638	107116	15674.1	407.736	243.059	270.842	7.53534e+06	700.025	1264.35	133556	4.09334e+06	646.065	617.461	277.749	310.322	9118.37	278.219	1316.68	554.482	92469	28091.3	553088
T-peptide for Protein A	STAAU-T_proteinA_DDPSQSTNVLGEAK_615,82_PEP	1.21873e+07	2.2773e+06	293108	719367	82910.7	6168.65	40613.2	31426	5327.61	798.426	1.18717e+06	2.07661e+07	41731	1.76327e+07	1.11165e+07	62595.3	6.11377e+06	10203.6	12478	4102.4	27663.6	74446.6	59878.2	80684.1	78426.9	5.66622e+06	1.90048e+06	66445.6	229958	3275.89	4584.24	66253.6	6.06231e+07	2.70894e+06	1.07367e+06	3.20389e+06	54522.9	4186.01	1412.82	2542.15	5.46353e+06	193752	828218	4.33534e+06	864.232	3.48022e+06	7.4775e+06	1.37846e+07
T-peptide for Protein A	STAAU-T_proteinA_DDPSQSTNVLGEAK_831,46_PEP	699208	143318	21411.6	47399.2	5301.19	825.994	1497.81	2703.85	922.486	3881.83	75272.5	1.41364e+06	2026.46	1.21093e+06	694772	3879.35	372141	847.498	3399.59	1980.15	3449.6	6568.05	3727.28	7597.61	7752.31	380137	128523	2458.13	19331.9	41660.2	1891.24	2138.59	6.91065e+06	187842	72491.2	226084	2534.4	834.102	2315.06	43316.9	309369	10777.9	55504.1	294399	2736.83	206517	459642	826189
T-peptide for Protein A	STAAU-T_proteinA_DDPSQSTNVLGEAK_918,49_PEP	1.73477e+06	339284	50884.3	131878	128889	70654.5	116692	36508.7	4514.69	0	670735	3.17132e+06	59601	2.94233e+06	1.70325e+06	126641	863758	785.755	579.876	1118.52	1643.87	163887	168840	172439	177157	942670	300841	150327	46353.8	662.293	2009.66	197576	1.51219e+07	429979	196847	564061	197377	253.856	14221.9	2523.61	888014	150361	182495	706052	201701	604609	1.17984e+06	2.04089e+06
T-peptide for Protein A	STAAU-T_proteinA_DQQSAFYEILNMPNLNEEQR_500,25_PEP	1.40974e+06	1310.17	28816.3	863.025	3301.96	608.199	42023.9	603.816	2345.89	764.823	1921.34	1.4755e+06	5156.66	2084.44	1738.42	1286.27	819.856	9992.04	102996	14334.8	5962.07	1931.98	2522.37	7443.58	7791.84	3693.72	1056.69	73790.6	2248.67	1100.5	2062.65	3407.25	2862.88	230419	113991	4477.67	7.01446e+06	3022.8	1124.92	1148.98	690.459	772.323	30490.2	207531	1284.04	19675.6	49397.1	1580.33
T-peptide for Protein A	STAAU-T_proteinA_DQQSAFYEILNMPNLNEEQR_969,39_PEP	283174	386.318	2555.1	288.854	770.45	977.332	8957.79	954.131	777.729	358.98	423.685	303969	1768.79	1459.1	535.726	1164.96	858.824	680.455	1852.47	1047.53	754.206	691.071	1437.92	1665.61	3031.79	1615.21	456.338	16368.8	1372.28	1164.57	654.827	1257.3	1121.87	46895.9	22346.3	370.475	1.30092e+06	1406.85	508.551	366.466	509.044	1005.12	6629.78	45093.8	1036.93	459.841	8105.86	628.564
T-peptide for Protein A	STAAU-T_proteinA_DQQSAFYEILNMPNLNEEQR_999,49_PEP	1.3795e+06	253.222	24948.3	303.437	1621.63	609.22	39341	1479.13	2449.45	896.091	1459.62	1.63291e+06	4371.08	3152.19	1514.77	1686.71	484.853	1768.29	2243.98	969.298	738.782	3285.72	3241.46	4903.22	8908.27	2549.36	1674.47	80390.1	1820.8	2723.48	815.269	3537.48	673.255	257094	130803	4758.51	7.35219e+06	498.881	171.219	546.424	820.433	596.61	34098.6	210974	2294.96	1564.99	54676.1	275.859
T-peptide for Protein A	STAAU-T_proteinA_EDGNGVHVVKPGDTVNDIAK_1029,52_PEP	166839	23638.3	5512.97	8531.99	2511.62	499.126	9837.29	667.802	271.119	215.629	12823.5	255062	407.56	245241	122903	1948.03	67737.9	406.332	1093.07	135.261	407.485	1279.4	2299.91	2722.91	1365.26	51419.6	20279	22825.9	3668.03	799.051	573.711	13877.9	1.71284e+06	25432.1	15613.2	42053.6	956671	798.922	460.22	1983.18	115305	3363.74	13111.6	41443	14543	61268.2	206389	137171
T-peptide for Protein A	STAAU-T_proteinA_EDGNGVHVVKPGDTVNDIAK_515,26_PEP	462327	66879	32113.4	29765.2	39125.1	3814.53	40583.1	2621.53	4113.19	263.565	59343.6	647930	6128.58	726303	354262	26537.6	242550	7810.1	8895.94	4678.86	7662.14	28847.3	29915	33632	77256.6	167629	74661.2	79014.7	39619.6	4926.66	3125.29	57833.2	4.6206e+06	88313.7	68098.7	110142	2.7566e+06	8775.98	2711.39	6367.91	256320	13208.4	34146.1	101632	43615	138333	436416	261615
T-peptide for Protein A	STAAU-T_proteinA_EDGNGVHVVKPGDTVNDIAK_746,91_PEP	304259	35644.4	9312.16	15238.5	5344.81	546.296	17109.1	793.444	4691	141.277	26593.7	472569	1030.35	468906	231832	1940.8	133572	10772.9	6429.32	16171.1	4686.15	9611.64	2144.24	7220.9	2630.47	97594.5	36198.3	37280.8	6423.99	9398.99	5645.27	29718.7	3.07878e+06	46985.3	29855.7	73829.3	1.80292e+06	9211.29	6969.17	346.785	145911	5278.26	16157.1	62725.8	18568.8	83906.3	286389	153588
T-peptide for Protein A	STAAU-T_proteinA_EILAEAK_347,19_PEP	1.18911e+07	867846	232004	156767	156644	1231.18	610928	6740.84	10482.1	592.394	917845	1.49195e+07	12466.9	1.46996e+07	4.06614e+06	44424.6	1.32043e+06	14101.6	24966.6	5780.33	13224	64497.2	28016.2	68224.8	63943.8	4.06273e+06	1.42591e+06	1.00042e+06	143075	3800.28	18560.6	791550	4.4312e+07	1.96497e+06	932020	2.50134e+06	4.09038e+07	7965.65	6384.44	14313.9	5.79319e+06	192056	890992	3.83294e+06	1.10483e+06	3.66592e+06	1.03431e+07	1.11502e+07
T-peptide for Protein A	STAAU-T_proteinA_EILAEAK_418,23_PEP	1.98547e+07	1.60537e+06	479047	233476	314377	2094.32	1.17767e+06	7417.29	4172.08	222.51	1.77704e+06	2.71875e+07	16253.9	2.5996e+07	6.55331e+06	86259.1	1.7252e+06	2856.41	1321.1	9604.74	1368.37	123039	63481	154471	134732	8.32745e+06	2.8336e+06	2.04865e+06	284637	802.068	794.689	1.63067e+06	6.91384e+07	4.04727e+06	1.98315e+06	5.3265e+06	6.49356e+07	28110.8	2442.16	7174.52	1.21163e+07	422084	1.89051e+06	8.09025e+06	2.2957e+06	7.71163e+06	2.09866e+07	2.15337e+07
T-peptide for Protein A	STAAU-T_proteinA_EILAEAK_531,31_PEP	1.81628e+07	1.46986e+06	470120	198670	279695	53032.9	1.11749e+06	8182.36	9561.83	656.095	1.62395e+06	2.46528e+07	19076.4	2.35179e+07	5.76524e+06	102233	1.48813e+06	3274.09	17772.3	43663.5	4432.7	140085	83756.3	148177	143563	7.25322e+06	2.45668e+06	1.79735e+06	262461	6206.16	16850.9	1.48293e+06	6.32573e+07	3.51739e+06	1.69707e+06	4.57632e+06	5.87549e+07	41726.8	55079.7	260667	1.03429e+07	412398	1.67272e+06	7.09696e+06	2.0155e+06	6.71534e+06	1.83913e+07	1.95026e+07
T-peptide for Protein A	STAAU-T_proteinA_EQQNAFYEILHLPNLNEEQR_884,45_PEP	5.92638e+06	1720.75	99555.2	1215.8	43453.6	3076.03	235856	2542.34	3423.42	2206.72	363940	5.42198e+06	17611.5	5.85035e+06	3.06157e+06	60579.9	1.08587e+06	1601.75	2947.21	2508.98	1445.02	25009.1	10393	23627.2	20616.7	1.61003e+06	9663.56	343286	49182.5	13349.7	615.093	298391	4.00057e+06	774672	407543	1.07666e+06	1.7944e+07	12819.7	778.687	1951.78	615513	14162.7	155533	1945.52	189853	741754	518696	386647
T-peptide for Protein A	STAAU-T_proteinA_EQQNAFYEILHLPNLNEEQR_962,98_PEP	136123	744.749	4005.07	612.325	2626.31	1913.17	5097.75	1538.7	7566.3	868.147	10798.3	134413	1144.01	150384	70744.3	4034.17	25934.1	1102.35	812.597	2794.31	671.212	3487.54	2393.45	2334.27	3312.79	45967.3	2764.13	10609.1	3801.89	2764.05	1090.31	11136.2	108393	23902.1	13916	36021.8	535988	964.009	131.878	352.192	13670.2	778.985	3561.92	682.163	5134.33	17330.5	10602.4	9717.51
T-peptide for Protein A	STAAU-T_proteinA_EQQNAFYEILHLPNLNEEQR_993,51_PEP	2.3138e+06	1209.47	37188.6	877.42	19895	1030.93	90769.5	1170.33	4030.78	523.558	152899	2.12005e+06	6633.45	2.34165e+06	1.22693e+06	22397.1	397017	864.053	1895.67	6353.34	1037.78	9548.18	6029.08	7735.05	8292.5	634361	4664.99	132410	16264.2	838.805	886.6	112568	1.6039e+06	283454	164329	433625	7.41673e+06	3316.82	345.375	495.277	226060	6589.82	60317.3	1811.09	78615.2	296030	207079	151437
T-peptide for Protein A	STAAU-T_proteinA_EQQNAFYEILHLPNLTEEQR_877,96_PEP	5.46033e+06	292897	97199.9	3853.46	72484	7887.13	218412	9478.16	4303.37	816.896	353425	4.63382e+06	29306.4	5.33616e+06	2.43926e+06	95366.7	867021	1402.62	5556.45	9901.13	771.043	45374.5	34442.9	44804.2	37072	1.40647e+06	415889	323586	59199.8	6165.93	5491.36	272845	3.64481e+06	725774	339977	957867	1.56199e+07	16490.6	261.231	258.236	487081	21435.7	149205	486693	162207	610218	410007	4401.69
T-peptide for Protein A	STAAU-T_proteinA_EQQNAFYEILHLPNLTEEQR_951,49_PEP	5.7434e+06	294876	84000	2936.61	50767.3	2379.42	216336	5970.39	14615.5	1128.48	325472	4.71324e+06	18827.7	5.85499e+06	2.46019e+06	74703.7	914450	16581.9	11368.4	3582.24	10651.6	20527.9	11496.1	21481.7	20151.2	1.43933e+06	424598	298634	37831.6	6304.07	30276.3	274173	3.86514e+06	683474	294160	927545	1.58019e+07	18667	2452.65	2922.89	500417	24387.1	145143	510328	144184	617664	419310	1423.44
T-peptide for Protein A	STAAU-T_proteinA_EQQNAFYEILHLPNLTEEQR_986,49_PEP	7.67308e+06	382897	111247	3467.57	64725.4	877.994	260831	5834.11	9201.9	442.799	427922	6.08547e+06	23442.6	7.90747e+06	3.16781e+06	102345	1.19527e+06	2380.85	3032.18	2958.87	440.118	28631.8	13901.2	26745	30243.9	1.97978e+06	542426	394887	50270.2	3902.12	6593.83	355707	5.12274e+06	950272	407428	1.30586e+06	2.18012e+07	17512.7	350.274	333.291	635339	31509.9	188410	663766	191148	778122	558691	2143.72
T-peptide for Protein A	STAAU-T_proteinA_EQQNAFYEILNMPNLNEEQR_500,25_PEP	2.54164e+06	278641	63139.4	3631.65	28803.4	6440.32	24871.5	7989.16	11506.8	646.174	193389	2.8816e+06	7741.55	2.54603e+06	1.51902e+06	27401.3	9488.46	18849.6	11727.8	20413.1	12110.3	35982.4	37245.8	23222.5	44445.5	727936	311313	21619.2	44910.2	9684.42	26391.4	147761	2.80934e+06	365837	158969	517428	26818	18155.5	4887.26	7109.29	1983.15	18949.5	70248.3	383004	91139.8	386837	451250	1.22011e+06
T-peptide for Protein A	STAAU-T_proteinA_EQQNAFYEILNMPNLNEEQR_735,87_PEP	198520	22222.4	14474.7	1312.96	10512.7	2643.65	7297.86	3246.33	6969.79	358.51	21420.7	211070	4003.08	176177	108246	12658.3	3619.05	3417.66	877.13	11825.4	4575.83	7242.24	10814.3	11961	10425.2	69588.6	34274.4	11681.7	13266.6	3739.5	9780.66	22725.9	218244	40021.1	24025.4	42865.9	11550.8	6822.51	1140.26	2588.81	4926.09	3971.58	8794.74	18645.6	9016.67	27291.7	26844.4	64141.6
T-peptide for Protein A	STAAU-T_proteinA_EQQNAFYEILNMPNLNEEQR_999,49_PEP	2.79368e+06	297991	47663	1763.23	12387.1	436.224	657.427	5285.23	459.084	700.343	184445	3.45856e+06	4839.17	2.44153e+06	1.66492e+06	10469.4	4068.96	657.776	1442.88	709.028	775.074	10542.3	7792.47	9746.6	12101.5	873178	346458	1083.23	24564.7	1497.79	1038.26	177220	3.36134e+06	415111	162109	572329	9221.65	2109.99	298.757	1582.38	700.859	15065.7	80342	404887	91063	376276	533288	1.25789e+06
T-peptide for Protein A	STAAU-T_proteinA_LNDAQAPK_514,3_PEP	1.13975e+06	1057.64	7891.52	8359.41	5818	229.87	12272.5	255.969	766.258	2185.66	11217.2	103210	83.6745	57656.2	2367.55	881.163	1660.81	2380.03	803.962	462.085	496.674	1830.24	325.018	2393.4	467.445	15842.8	106.426	4638.87	111.922	690.004	1213.9	3661.8	35683.8	4938.53	1536.73	300.469	14201.6	406.999	5168.1	2549.44	33048.9	1883.04	4571.37	2251.2	3949.43	3367.39	1.24118e+06	8180.84
T-peptide for Protein A	STAAU-T_proteinA_LNDAQAPK_629,33_PEP	4.956e+06	3247.19	32398	12192.9	22491	112.607	56625.4	202.008	1971.76	2201.88	43411.4	542960	112.597	222072	3706.33	1805.89	320.427	3214.63	1058.42	2522.89	384.559	4242.88	470.215	9129.13	301.522	63442.4	114.361	19319.6	184.469	17342.9	373.755	12622.1	204923	15878.4	2455.89	298.888	30870	474.704	2984.12	661.398	149120	3346.63	14390.8	10619.2	18212.7	16528.4	5.86288e+06	43284.9
T-peptide for Protein A	STAAU-T_proteinA_LNDAQAPK_743,37_PEP	2.83391e+06	1071.93	19036.7	4364.55	11960.9	666.996	30850.6	733.892	1052.77	229.687	25442	313457	111.56	132729	3595.33	7237.62	6611.15	13807.8	674.176	412.385	294.043	14569.1	466.775	7016.32	792.63	39898	0	12979.7	325.289	7227.4	57.2696	10320.6	93986.3	11241.2	1648.73	1151.51	21126.7	1279.23	17798.1	3709.12	75501	1850.84	7517.1	6384.64	6625.26	8650.69	3.38515e+06	21331.7
T-peptide for Protein A	STAAU-T_proteinA_LNDSQAPK_530,29_PEP	660330	480.533	1042.21	425.204	3452.45	299.554	5256.82	58.853	1059.15	0	4687.94	9915.59	27.1131	9300.32	2149.98	884.558	1013.27	8168.67	1399.59	243.833	701.151	3523.37	1066.63	1797.31	873.181	3960.04	218.132	1842.02	54.2468	1866.88	53.9735	2697.49	8319	2684.06	824.108	124.127	2618.78	634.971	1812.06	3568.01	6993.49	3310.46	6124.44	4151.4	5885.36	6209.74	826206	9011.16
T-peptide for Protein A	STAAU-T_proteinA_LNDSQAPK_645,32_PEP	2.93049e+06	3794.14	2554.93	1126.6	1712.86	376.213	12475.7	183.185	1332.25	107.288	9559.68	39781.5	176.588	37857.7	519.781	377.541	1751.95	4800.67	440.339	1463.61	435.15	520.345	417.712	656.385	128.462	9078.53	184.471	4633.88	55.151	586.219	109.043	200.774	22470	1123.65	370.091	274.076	9588.4	327.956	94508.4	1920.87	10010.6	874.747	1792.22	1436.75	593.763	5638.21	3.34409e+06	28669.6
T-peptide for Protein A	STAAU-T_proteinA_LNDSQAPK_759,36_PEP	1.8359e+06	3083.75	2378.46	1344.36	1653.9	178.533	6790.86	158.781	972.366	44.0716	7812.53	25347.6	61.3992	22964.6	617.062	433.495	61.3904	3003.53	158.763	1095.98	217.024	640.613	54.0362	443.698	0	6786.71	123.938	2336.72	0	398.087	0.0034256	301.839	10840	631.021	60.9881	324.362	4101.69	6021.92	9943.51	279.731	8372.59	864.893	27417.5	1561.71	1253.33	4821.25	1.93772e+06	16276
T-peptide for Protein A	STAAU-T_proteinA_LNESQAPK_530,29_PEP	1.78664e+06	3942.4	12211.6	7045.58	3794.88	335.754	13694.1	0	570.968	467.057	26666.7	311693	0	199698	2235.51	334.661	1250.44	634.447	1238.2	1845.55	420.097	2181.02	315.557	1581.87	246.468	49844.6	336.036	5572.43	506.386	983.572	55.7915	9035.52	124984	13414.5	1959.49	1901.66	9533.06	298.137	7540.23	1076.9	143104	1444.85	11121.3	4252.51	14387.7	14570.5	1.86738e+06	68479.3
T-peptide for Protein A	STAAU-T_proteinA_LNESQAPK_659,34_PEP	4.79052e+06	8769.4	29284.8	10235	9644.4	168.606	32467.3	210.972	855.697	171.112	66647.9	779900	268.939	479670	10429.1	962.765	7226.79	1532.56	1272.1	3412.47	408.489	4053.41	277.525	4771.75	396.775	125808	111.6	13768.1	708.985	3952.04	168.431	21965.7	361049	30725.3	3764.63	4078.87	25879.2	510.949	1219.7	1779.49	358898	1844.82	27905.3	16114.2	41158.9	29270.2	4.73665e+06	188683
T-peptide for Protein A	STAAU-T_proteinA_LNESQAPK_773,38_PEP	2.3804e+06	7409.9	33521.8	10958.9	20535.8	1060.5	27918.5	1175.52	66210	492.916	46103.7	417372	431.489	276244	707.881	9381.36	3673.2	24659.1	13257.2	15665.8	2551.6	18309.1	4098.83	12514.7	3539.71	76030.3	1175.04	13874	1942.56	8956.43	1465.97	25356.3	251801	21928.5	3883.91	4293.09	12252.2	3755.22	26786.6	14750.9	214164	15551.4	42866.3	7213.19	45662.7	22668.1	2.56515e+06	104686
T-peptide for Protein A	STAAU-T_proteinA_NGFIQSLK_475,29_PEP	2.12019e+07	1.84136e+06	498891	708890	299475	10923.7	933723	51185.8	2525.05	1487.43	1.96007e+06	2.69082e+07	41427.5	2.31867e+07	1.21465e+07	131362	5.33068e+06	3772.16	8242.28	2918.15	2207.07	153561	98862.5	162182	145797	8.76883e+06	2.30374e+06	2.11709e+06	357714	9163.99	2656.73	1.49282e+06	8.17334e+07	3.89632e+06	1.59472e+06	5.03108e+06	5.77075e+07	4088.98	45973	35717.1	1.12844e+07	480541	1.89642e+06	7.0459e+06	1.90159e+06	7.1418e+06	1.68499e+07	2.08853e+07
T-peptide for Protein A	STAAU-T_proteinA_NGFIQSLK_588,37_PEP	4.33254e+07	4.69948e+06	1.32135e+06	1.85018e+06	633037	8818.22	2.38456e+06	84035.7	16572.8	303.172	4.97922e+06	5.37709e+07	94201.9	4.7249e+07	2.66974e+07	236679	1.32854e+07	837.462	3124.44	3027.47	425.803	323056	182710	373462	326149	2.1001e+07	5.96186e+06	5.65085e+06	878034	4026.84	244440	3.85285e+06	8.42513e+07	9.97948e+06	4.22171e+06	1.3006e+07	8.73178e+07	1025.57	33706.4	5964.34	2.68616e+07	1.19626e+06	4.71439e+06	1.70586e+07	4.70117e+06	1.71378e+07	3.67822e+07	4.43242e+07
T-peptide for Protein A	STAAU-T_proteinA_NGFIQSLK_792,46_PEP	1.01075e+07	849891	495671	407814	105374	3218.58	439490	14284.9	8879.65	1394.02	875042	1.37414e+07	15925.3	1.15154e+07	5.39315e+06	42267.8	2.36121e+06	1544.77	4972.05	4610.63	2467.02	48587	30842.1	66520.9	57703.8	3.98257e+06	1.06377e+06	1.03133e+06	163216	11669	1109.9	666952	5.37742e+07	2.07844e+06	1.04821e+06	2.36983e+06	3.37975e+07	11183.5	401.932	20667.3	5.34051e+06	197143	1.1846e+06	3.54547e+06	815248	3.1945e+06	8.1293e+06	1.02365e+07
T-peptide for Protein A	STAAU-T_proteinA_NMIKPGQELVVDK_556,82_PEP	233093	21742.6	6105.19	14200	4916.48	2011.73	11664.2	2374.3	1112.87	395.371	20964.3	401514	909.658	390645	200267	3211.16	79323.1	4060.37	12361	3143.25	4722.84	6636.82	4705.98	859.102	3412.64	67059.7	47467.6	22480.9	7717.97	1839.58	2513.84	13289.9	1.26799e+06	49388.3	31486.8	43609	1.36851e+06	2580.24	635.177	1113.93	16552	13536.6	3975.15	26146.3	3915.24	51556.2	73695.3	50049.8
T-peptide for Protein A	STAAU-T_proteinA_NMIKPGQELVVDK_830,46_PEP	14213.6	2326.76	2425	1432.17	657.698	1027.22	1948.7	1073.98	714.186	338.714	2648.4	25261.7	1174.5	29045.3	13339.8	2736.05	5551.5	999.631	3725.38	1082.93	2210.44	1630.39	1460.97	1882.05	1489.58	6012.45	5262	2277.31	2409.8	969.211	2435.9	3461.95	82248.7	3279.95	3985.46	8593.53	100126	55410.9	836.638	1819.53	6100.75	3114.1	3178.02	3780.03	3538.44	5980.71	7745.22	6625.46
T-peptide for Protein A	STAAU-T_proteinA_NMIKPGQELVVDK_984,54_PEP	661515	53795.5	17337.2	38745.7	8257.63	376.079	26597.8	673.052	880.381	168.513	49421.6	1.14659e+06	1358.26	1.17821e+06	530585	6411.6	174143	404.763	335.372	675.391	878.661	4207.26	5663.17	4500.98	5883.38	207029	126977	45685.3	18159.1	1884.59	503.187	40665.7	3.81055e+06	108923	68598.7	114616	4.05076e+06	1816.75	169.457	749.297	69729.6	5811.31	19232.9	69810.6	18038	88855.6	235001	131165
V-peptide for PVL	STAAU-V_LukF_GNFNPEFIGVLSR_531,42_PEP	42566.7	1617.54	5213.21	1959.24	1.29845e+06	86729.1	4368.13	2278.62	8139.5	26683.7	110934	4331.39	2620.83	120206	61875.4	3896.04	1934.15	3458.76	19776.4	50776.4	1619.38	4166	7446.12	4450.1	5228.78	121069	99910.1	5547.53	2928.3	36848	7412.89	2897.26	4282.65	6547.6	7126.76	391300	6420.9	2996.65	18333.5	11164.9	6006.14	6381.49	6972.04	1939.54	42081.7	46722.4	5191.45	3276.11
V-peptide for PVL	STAAU-V_LukF_GNFNPEFIGVLSR_791,48_PEP	12134.4	899.158	2352.93	1579.12	453580	25526	3051.26	3121.96	547.06	2456.09	45083.3	7603.02	1335.17	46362	20290.3	3360.68	894.149	2190.12	3222.76	13070.9	879.186	2765.38	4241.95	1238.58	3398.86	45687.1	41985.2	4533.09	5750.99	11507.4	1173.48	874.827	3237.17	5640.99	7086.43	151852	1864.09	-72.7706	3820.5	1933.74	2308.4	7261.43	5828.79	6221.85	16065.6	15747.1	3170.29	3599.38
V-peptide for PVL	STAAU-V_LukF_GNFNPEFIGVLSR_920,52_PEP	10044.4	772.515	2700.12	659.16	350814	19685.3	1293.29	713.623	4135.77	977.141	34528.2	720.116	559.255	36014.8	13776.8	1825.28	2423.5	9328.65	16204.5	7894	3763.03	1547.61	2106.08	334.713	1988.13	35415.4	32692	1135.16	1008.12	1167.13	2673.62	1553.34	1918.18	2749.31	2633.62	113059	1748.95	2419.75	5945.45	30684.5	10448.4	1744.51	3053.41	2583.13	10070.9	16934	442.381	2274.86
V-peptide for PVL	STAAU-V_LukS_ANSFITSLGK_618,4_PEP	87954.1	23741.3	4073	445.757	2.6347e+06	269207	1939.03	1320.65	12875.3	1466.19	238793	687.145	7781.79	362779	151966	968.296	2511.1	363379	8967.27	5507.75	390496	3053.82	1709.35	2540.59	2089.06	285487	303823	1108.13	1938.08	15633.2	12436.5	3072.28	989.272	5862.32	4324.8	1.34964e+06	1387.46	439235	17712.4	181653	4788.99	70486.6	134719	134452	97608.4	68058.1	4069.52	4762.87
V-peptide for PVL	STAAU-V_LukS_ANSFITSLGK_765,45_PEP	28845	2170.53	11743.9	2573.28	775576	77552.5	15336.3	3724.35	3185.02	247.742	69494.8	12963.1	1033.64	105577	53899.8	17066	2366.59	24234.3	25865	6946.48	17447.4	20704	24337.8	10580.8	15035	75666.4	74235.7	11769.6	19088.7	5205.99	577.296	30356.9	26404.4	17628.1	19506	342761	13148.3	6225.08	5992.57	9033.42	15931.4	25316.3	14072.3	50245.8	31746.7	24039.2	13124.4	24065.4
V-peptide for PVL	STAAU-V_LukS_ANSFITSLGK_852,48_PEP	50133.9	453.816	1455.66	727.292	1.49498e+06	164911	1032.88	702.074	1509.05	144.748	129630	1887.74	539.023	207147	90285.3	1476.8	669.061	1177.38	3334.9	18079.5	1539.81	1795.33	1031.82	1484.02	1009	135852	143427	814.558	334.516	1061.3	3249.74	1535.39	3434.1	427.952	1179.13	625569	1791.96	3215.71	3138.72	3195.71	1023.57	1646.42	5807.9	3966.38	66266.8	41794.6	1685.22	3379.36
V-peptide for PVL	STAAU-V_LukS_SVQWGIK_503,3_PEP	28453	1906.74	1358.66	1247.72	1.23128e+06	105422	3830.05	1339.38	729.899	487.802	112715	1965.29	2112.08	156761	60180	5415.59	1551.89	3091.03	171858	13927.6	1637.05	8170	8320.53	4120.08	3089.89	133505	112909	2455.28	5751.34	3209.28	11225.3	13689.7	9683.4	8299.79	10900	583242	12578.9	13469.2	3322.49	12628.9	15186.1	15943.5	19023.8	25072.5	55827	47442	9479.52	8435.07
V-peptide for PVL	STAAU-V_LukS_SVQWGIK_631,36_PEP	60771.2	1500.52	31749.1	2788.89	2.09734e+06	175706	3166.54	1651.94	1928.83	1037.87	178026	3677.93	1018.5	249357	111281	1564.52	2128.54	3748.34	1.59464e+06	217535	3738.58	6297.27	2823.9	4963.26	4671.44	192515	169153	5633.83	4340.87	2411.51	2494.46	5544.62	4875.61	9176.78	275097	857835	5911.73	1842.53	2080.84	10435.3	6564.11	5642.06	91620.4	74677.9	94567.9	72040.1	8600.53	8249.52
V-peptide for PVL	STAAU-V_LukS_SVQWGIK_730,42_PEP	4069.46	28.2943	2136.62	458.106	98616.9	7155.86	609.185	160.329	3384.17	51.2801	5412.25	3061.95	662.11	11147.5	4469.32	1307.38	161.957	7120.34	1623.29	2639.03	1719.4	1017.59	1402.3	1269.52	2015.87	9157.66	8699.61	2680.59	1525.26	795.741	3641.48	538.166	1953.85	1647.64	1720.85	36277.3	1450.23	7625.43	12535.2	42953.8	2398.75	711.71	1874.26	2521.7	4528.26	2488.51	1809.1	748.968
V-peptide for PVL	STAAU-V_LukS_TNDPNVDLINYLPK_643,4_PEP	47690.9	2753.83	31719.9	12979.2	1.21255e+06	134169	27144.6	2634.01	10692.2	5102.85	119181	13435.1	4757.57	138844	70688	17267.8	3193.06	720965	21227.4	62386.5	351366	17284.8	15760.9	15465.9	16859.5	125922	114274	18519.1	18202.5	7644.7	14014.4	19621.1	30496.5	18604.2	17541.2	447494	23910.2	3036.48	7494.45	1485.12	13805.6	15433.5	12026	11325.7	24461.4	14649.6	14931.6	10960.5
V-peptide for PVL	STAAU-V_LukS_TNDPNVDLINYLPK_860,5_PEP	22269	534.387	6026.5	1858.23	463400	41487	1422.73	720.519	916.114	892.972	44874.7	6667.63	3671.15	61281	26089	1173.86	412.577	802.228	1435.36	3757.31	1651.71	1444.29	934.385	7411.13	10069	56892.3	49585.8	582.221	1595.19	1647.37	1426.96	10376.3	10446.1	8856.73	8327.3	206307	2137.85	-157.173	5684.67	2403.74	866.992	784.43	587.393	988.318	5643.38	5773.75	1852.02	923.268
V-peptide for PVL	STAAU-V_LukS_TNDPNVDLINYLPK_975,55_PEP	64177.5	604.19	1032.71	950.392	2.1182e+06	198152	898.206	782.269	1115.69	525.387	199901	1387.33	758.258	242474	119798	995.543	495.804	946.786	815.085	7547.87	970.83	2039.71	398.822	225.781	2116.6	228512	197236	1249.39	548.137	911.433	308.523	1724.8	1376.91	1922.51	2415.65	924997	1362.9	2266.65	11028.5	11299.4	257.229	626.503	53.9077	768.772	26976.5	20334.6	403.729	218.312
V-peptide for TSST-1	STAAU-V_TSST_LPTPIELPLK_405,26_PEP	12945.3	5760.69	9332.59	1803	8516.14	1215.43	26866.9	5755.1	1503.97	1348.97	16960.1	7512.46	3479.02	19060.5	10944.1	21332.2	1836.06	31325.2	6486.35	4165.5	26374.4	28878.8	17479.1	1.0255e+06	14826.5	54418.9	57120.5	19330.4	27548.3	1806.31	1831.18	16314.4	12061.1	10730.2	10233.5	34368	27514.1	14547.3	8187.97	23897.1	13203.6	25088.5	6520.34	10200.7	13874.9	15976.3	19761.9	381514
V-peptide for TSST-1	STAAU-V_TSST_LPTPIELPLK_809,51_PEP	13422	10593.8	8212.42	2746.56	3872.9	650.039	30288.7	7718.75	1252.17	1678.46	34726.3	8949.61	5198.49	18576.4	12987.5	26415.9	3193.45	7836.37	1911.82	-83.4226	5854.08	40974.8	25948	1.93722e+06	9227.09	69753.6	76148.4	23825.9	21955.2	2319.51	2231.54	11306.7	22538.9	10388.8	11320.7	41271.2	29822.6	8101.67	1478.95	11649.3	16292.2	34289.5	11852.7	15822.2	15919.1	33547.9	23045.7	900821
V-peptide for TSST-1	STAAU-V_TSST_LPTPIELPLK_910,56_PEP	1307.94	793.781	1389.68	444.705	519.99	469.206	3816.03	1358.91	1528.56	458.799	2262.25	3448.96	789.051	1643.16	1466.49	2418.25	683.44	6419.67	1776.82	2419.76	4856.65	4565.92	2424.38	543087	2572.03	7282.86	13508.4	1282.4	4445.85	279.925	2319.3	1621.1	2320.15	1482.91	2103.69	5527.72	4424.12	3455.57	1810.58	5224.71	398.62	61332.6	42602.3	-7.17099	8045.57	2249.87	5848.29	297499
[truncated: 96 more columns]

## Sheet: RT
Retention time (min) of transition peaks - Row data		Train set	Train set	Train set	Train set	Train set	Train set	Train set	Train set	Train set	Train set	Train set	Train set	Train set	Train set	Train set	Train set	Train set	Train set	Train set	Train set	Train set	Train set	Train set	Train set	Train set	Train set	Train set	Train set	Train set	Train set	Train set	Train set	Train set	Train set	Train set	Train set	Train set	Train set	Test set	Test set	Test set	Test set	Test set	Test set	Test set	Test set	Test set	Test set
	Strain	Strain_001	Strain_005	Strain_051	Strain_052	Strain_049	Strain_087	Strain_015	Strain_007	Strain_044	Strain_046	Strain_009	Strain_053	Strain_054	Strain_090	Strain_091	Strain_029	Strain_023	Strain_003	Strain_006	Strain_010	Strain_033	Strain_019	Strain_024	Strain_055	Strain_056	Strain_088	Strain_089	Strain_041	Strain_031	Strain_012	Strain_014	Strain_027	Strain_047	Strain_057	Strain_058	Strain_092	Strain_043	Strain_020	Strain_035	Strain_040	Strain_011	Strain_016	Strain_060	Strain_061	Strain_094	Strain_097	Strain_026	Strain_017
Feature	Transitions		STAAU_005	STAAU_051	STAAU_052	STAAU_049	STAAU_087	STAAU_015	STAAU_007	STAAU_044	STAAU_046	STAAU_009	STAAU_053	STAAU_054	STAAU_090	STAAU_091	STAAU_029	STAAU_023	STAAU_003	STAAU_006	STAAU_010	STAAU_033	STAAU_019	STAAU_024	STAAU_055	STAAU_056	STAAU_088	STAAU_089	STAAU_041	STAAU_031	STAAU_012	STAAU_014	STAAU_027	STAAU_047	STAAU_057	STAAU_058	STAAU_092	STAAU_043	STAAU_020	STAAU_035	STAAU_040	STAAU_011	STAAU_016	STAAU_060	STAAU_061	STAAU_094	STAAU_097	STAAU_026	STAAU_017
I-peptide	STAAU-I_ATL_AYLAVPAAPK_653,4_PEP	14.0785	13.9578	14.0539	14.0951	14.0979	14.1049	14.0627	14.122	14.226	14.2582	14.0327	14.1791	13.9513	14.1597	13.794	14.1472	14.0391	13.8079	14.5233	14.19	13.8353	14.1439	14.1577	14.1812	14.08	14.0203	14.0019	14.1688	14.0873	13.8082	14.3748	14.0989	14.1023	14.0231	13.9994	14.0025	14.0173	13.7951	13.9549	14.2313	14.1653	14.1001	14.06	13.9598	13.9003	13.9582	13.9886	14.1705
I-peptide	STAAU-I_ATL_AYLAVPAAPK_766,48_PEP	14.0785	13.9561	14.0556	14.0943	14.0955	14.1049	14.0637	14.1202	14.226	13.8354	14.0343	14.1807	13.9468	14.158	13.7944	14.1484	14.0434	13.8384	14.5216	13.8975	13.8218	14.1413	14.1578	14.1825	14.0807	14.0211	14.0013	14.1689	14.0861	13.8095	14.3775	14.0982	14.1027	14.0235	13.9985	14.0024	14.0183	13.7756	13.9036	14.1071	14.1827	14.0995	14.0649	13.961	13.8995	13.9584	13.9896	14.1691
I-peptide	STAAU-I_ATL_AYLAVPAAPK_929,55_PEP	14.0773	13.9565	14.0566	14.0875	14.0979	14.1219	14.071	14.1337	14.1639	13.833	14.0329	14.182	13.9478	14.1628	13.7831	14.1439	14.0366	13.9063	14.517	14.1064	13.7892	14.1425	14.1586	14.1844	14.0797	14.0187	14.0055	14.1619	14.0868	13.9684	14.3603	14.1023	14.1005	14.0202	13.9971	14.0032	14.0194	14.2024	13.9298	13.8988	14.0067	14.0989	14.0602	13.964	13.8986	13.9576	13.9873	14.1709
I-peptide	STAAU-I_ATL_DYNSPTLIGWVK_1000,583_PEP	19.7335	19.6555	19.7195	19.7406	19.721	19.7244	19.4882	19.7741	19.7578	19.4892	19.6824	19.7858	19.6755	19.744	19.5507	19.7489	19.7028	19.3848	19.5462	19.7747	19.7808	19.7476	19.762	19.7669	19.7206	19.683	19.7178	19.7731	19.7348	19.6788	19.4876	19.7294	19.726	19.6937	19.6767	19.6911	19.6946	19.6633	19.6642	19.7872	19.6448	19.659	19.7008	19.5922	19.64	19.5772	19.6415	19.7339
I-peptide	STAAU-I_ATL_DYNSPTLIGWVK_1114,625_PEP	19.734	19.6563	19.7221	19.7393	19.7243	19.7209	19.6005	19.7735	19.6411	19.7653	19.6825	19.7837	19.6774	19.7425	19.5517	19.7511	19.7042	19.6956	19.5471	19.5724	19.5346	19.745	19.7611	19.7645	19.7197	19.6814	19.7165	19.7715	19.7367	19.4599	19.8053	19.7273	19.7249	19.693	19.6767	19.6896	19.6961	19.6275	19.7181	19.587	19.4448	19.6559	19.7001	19.5919	19.6388	19.5759	19.6408	19.7333
I-peptide	STAAU-I_ATL_DYNSPTLIGWVK_913,551_PEP	19.7368	19.6541	19.718	19.7423	19.7228	19.7224	19.7815	19.7716	19.4571	19.5174	19.6826	19.7828	19.6747	19.7426	19.5508	19.7491	19.7035	19.6421	19.5559	19.4307	19.5596	19.7473	19.7619	19.7645	19.7199	19.6814	19.7171	19.7715	19.7355	19.4585	19.7297	19.7259	19.7261	19.6934	19.6761	19.6885	19.6959	19.4426	19.6385	19.3793	19.6563	19.6558	19.7027	19.5911	19.6353	19.5773	19.6409	19.7322
I-peptide	STAAU-I_ESXA_SQSYGQGSDQIR_1023,485_PEP	8.7673	8.74331	8.72671	8.70957	8.78172	8.82781	8.67283	8.72759	8.98369	8.63952	8.71657	8.79115	8.62612	8.861	8.60404	8.74415	8.64436	8.98658	8.57991	8.93048	8.98005	8.74733	8.73001	8.87394	8.83688	8.70853	8.69802	8.76077	8.68798	8.75506	9.00942	8.66634	8.77178	8.66106	8.70837	8.72105	8.64978	8.8447	8.83591	8.70009	8.7556	8.74022	8.70365	8.69768	8.66905	8.68571	8.76227	8.78415
I-peptide	STAAU-I_ESXA_SQSYGQGSDQIR_1110,517_PEP	8.76943	8.74254	8.72604	8.70837	8.77994	8.82689	8.67377	8.73034	8.88113	8.63952	8.7192	8.78924	8.62761	8.86078	8.60462	8.74536	8.63831	8.81498	8.90567	8.87005	8.73122	8.74701	8.73057	8.87342	8.83753	8.70846	8.69711	8.76006	8.68697	8.95145	8.94017	8.66605	8.77243	8.66026	8.70751	8.72153	8.64943	8.92614	8.99445	8.63894	8.70259	8.73807	8.70317	8.69833	8.66891	8.68434	8.76243	8.78446
I-peptide	STAAU-I_ESXA_SQSYGQGSDQIR_860,422_PEP	8.76951	8.74129	8.72595	8.7097	8.78107	8.83096	8.67305	8.72612	8.62603	8.63952	8.71784	8.78812	8.62426	8.85999	8.60214	8.74705	8.6414	8.88544	8.6042	8.83937	8.74798	8.74563	8.72601	8.8729	8.83605	8.70855	8.69747	8.76034	8.68682	8.72315	8.69707	8.66644	8.77243	8.65962	8.70999	8.72104	8.64806	8.99322	8.95539	8.60125	8.84272	8.73975	8.70143	8.6985	8.66862	8.68492	8.76206	8.78461
I-peptide	STAAU-I_RL20_AFAQLVTK_588,372_PEP	13.4726	13.3081	13.4283	13.491	13.4716	13.4844	13.3188	13.4761	13.467	13.7256	13.4138	13.5289	13.3077	13.5269	13.1017	13.4841	13.3732	13.6244	13.4306	13.5839	13.369	13.482	13.5153	13.5612	13.4563	13.3909	13.3793	13.4883	13.432	13.7005	13.399	13.4252	13.5056	13.3462	13.3556	13.3682	13.3728	13.4861	13.7198	13.3412	13.6162	13.4417	13.4014	13.3324	13.2599	13.2992	13.3567	13.5237
I-peptide	STAAU-I_RL20_AFAQLVTK_659,409_PEP	13.4768	13.3073	13.4278	13.4914	13.4701	13.481	13.3193	13.4767	13.6914	13.6905	13.4158	13.531	13.3077	13.5269	13.1018	13.4841	13.3689	13.7111	13.6933	13.6966	13.505	13.4823	13.5163	13.5605	13.4584	13.3907	13.3809	13.4895	13.432	13.6975	13.3034	13.4242	13.5069	13.3465	13.3569	13.3687	13.3719	13.4643	13.3329	13.4096	13.593	13.4435	13.4041	13.3335	13.2645	13.3011	13.3573	13.525
I-peptide	STAAU-I_RL20_AFAQLVTK_806,477_PEP	13.4744	13.3055	13.4269	13.4896	13.4693	13.481	13.3192	13.4767	13.5364	13.7256	13.41	13.5284	13.3087	13.526	13.1004	13.4858	13.3724	13.3432	13.3598	13.6085	13.4648	13.4837	13.5178	13.5606	13.4535	13.3914	13.3793	13.4875	13.4324	13.5303	13.6183	13.423	13.5054	13.3483	13.3554	13.3676	13.3722	13.3727	13.5909	13.5183	13.6079	13.4421	13.3997	13.3294	13.2584	13.3002	13.3554	13.5225
I-peptide	STAAU-I_SSAA2_AGYTVNNTPK_672,37_PEP	8.83692	8.80495	8.80734	8.78678	8.84244	8.89808	8.7411	8.79488	8.67925	8.73211	8.78436	8.84999	8.69419	8.91951	8.66598	8.81065	8.72234	8.74114	8.81782	8.64347	8.71354	8.81121	8.80105	8.92859	8.90069	8.77883	8.76662	8.82053	8.76318	8.67438	8.66317	8.73986	8.8467	8.72999	8.77432	8.78199	8.71732	8.69511	8.73147	8.72563	8.4938	8.80997	8.77526	8.7595	8.74166	8.75081	8.82662	8.84435
I-peptide	STAAU-I_SSAA2_AGYTVNNTPK_773,42_PEP	8.83413	8.80609	8.80601	8.79004	8.84256	8.89392	8.73879	8.79519	8.9298	8.74297	8.78325	8.85016	8.69149	8.91659	8.6694	8.80943	8.7212	8.7362	8.81328	8.6207	8.75066	8.81062	8.80128	8.92877	8.90089	8.77731	8.76777	8.82121	8.7608	8.71276	8.87414	8.74007	8.84623	8.73019	8.77395	8.78156	8.71745	8.81767	8.72733	8.76515	8.49993	8.81025	8.77592	8.75895	8.74088	8.752	8.82575	8.84454
I-peptide	STAAU-I_SSAA2_AGYTVNNTPK_936,48_PEP	8.83178	8.80513	8.80506	8.78418	8.83951	8.8952	8.73866	8.79251	8.60897	8.686	8.78329	8.84898	8.69263	8.91384	8.66717	8.8081	8.72906	8.77234	8.64888	8.58993	8.73255	8.81066	8.79976	8.92858	8.89902	8.77786	8.76556	8.81999	8.76192	8.69067	8.69932	8.73688	8.84564	8.72978	8.77507	8.78091	8.71591	8.66945	8.71414	8.74586	8.60909	8.80947	8.77561	8.75844	8.74089	8.75032	8.82426	8.84307
I-peptide	STAAU-I_SSAA2_SISSGYTSGR_640,3_PEP	8.60932	8.57702	8.55563	8.5246	8.62423	8.681	8.49077	8.57022	8.60782	8.44736	8.55556	8.61439	8.48401	8.68977	8.45976	8.56813	8.47146	8.70688	8.43729	8.61743	8.6911	8.58291	8.55761	8.62483	8.6954	8.55148	8.53399	8.58551	8.51972	8.63321	8.78221	8.49987	8.60803	8.48362	8.57605	8.5603	8.49046	8.64793	8.71912	8.4725	8.47004	8.56934	8.5469	8.54602	8.52969	8.54027	8.6205	8.59763
I-peptide	STAAU-I_SSAA2_SISSGYTSGR_727,34_PEP	8.60641	8.5757	8.55659	8.50644	8.6238	8.66877	8.49188	8.5726	8.57523	8.7882	8.55421	8.61441	8.48115	8.68957	8.45947	8.56892	8.47597	8.63556	8.65745	8.53973	8.66607	8.58164	8.55793	8.61824	8.69432	8.54964	8.53428	8.58421	8.51979	8.60352	8.73621	8.49878	8.60655	8.48309	8.57566	8.55997	8.4895	8.67434	8.71371	8.5618	8.46245	8.57014	8.5456	8.54512	8.52872	8.53847	8.62016	8.59762
I-peptide	STAAU-I_SSAA2_SISSGYTSGR_814,37_PEP	8.60463	8.57458	8.55451	8.68307	8.62077	8.67663	8.49062	8.56693	8.8047	8.53485	8.55385	8.6142	8.48123	8.68809	8.45922	8.56748	8.46471	8.82525	8.54563	8.72476	8.67314	8.58176	8.55693	8.62031	8.69421	8.54951	8.53315	8.58359	8.51942	8.78167	8.83478	8.49937	8.60763	8.48301	8.57465	8.55884	8.49013	8.4829	8.69408	8.29458	8.64942	8.57013	8.54473	8.54526	8.52921	8.53636	8.62014	8.59723
I-peptide	STAAU-I_TPIS_DFVNALPTLPDSK_1055,573_PEP	18.6869	18.6058	18.6773	18.681	18.6957	18.7446	18.647	18.7026	18.5079	18.6834	18.6446	18.7191	18.5897	18.6726	18.5071	18.6868	18.6278	18.6278	18.8035	18.5092	18.5659	18.6849	18.6918	18.6926	18.7811	18.6274	18.6543	18.7067	18.6664	18.3969	18.7836	18.6649	18.6658	18.6315	18.6212	18.6279	18.6273	18.7286	18.4307	18.5241	18.5748	18.6025	18.637	18.5581	18.582	18.5451	18.5875	18.6657
I-peptide	STAAU-I_TPIS_DFVNALPTLPDSK_870,493_PEP	18.6843	18.6035	18.6773	18.6819	18.5051	18.6154	18.6486	18.7007	18.5653	18.7065	18.6434	18.7187	18.5588	18.6719	18.506	18.686	18.6272	18.6219	18.7199	18.7175	18.5234	18.6835	18.6897	18.693	18.6249	18.6295	18.6532	18.706	18.6658	18.7075	18.6614	18.6608	18.6639	18.6314	18.6207	18.6278	18.626	18.686	18.4179	18.6434	18.486	18.6034	18.6353	18.5548	18.5829	18.5434	18.5819	18.6666
I-peptide	STAAU-I_TPIS_DFVNALPTLPDSK_941,53_PEP	18.6842	18.6026	18.6802	18.6833	18.5234	18.7986	18.6478	18.702	18.5531	18.7086	18.644	18.7172	18.7574	18.6687	18.5048	18.687	18.6273	18.8285	18.5245	18.4365	18.6275	18.6851	18.6901	18.6937	18.6452	18.6278	18.6524	18.7048	18.6676	18.6691	18.7211	18.6606	18.6638	18.6294	18.6181	18.629	18.6229	18.5726	18.7833	18.6526	18.6725	18.6035	18.6343	18.5567	18.5833	18.5458	18.5845	18.6668
I-peptide	STAAU-I_Y1195_NLVSEVTDAVEK_1076,547_PEP	18.9066	18.8556	18.8944	18.9506	18.9066	18.9454	18.8493	18.9488	19.1242	18.7615	18.859	18.9383	18.8527	18.919	18.7585	18.8991	18.8804	18.9974	18.9954	19.0965	19.0195	18.9092	18.9376	18.9499	18.9291	18.8609	18.9099	18.9303	18.9137	19.0267	19.1007	18.8871	19.05	18.8499	18.8862	18.8644	18.8655	18.7533	18.8477	18.7014	19.0426	18.8273	18.8913	18.7869	18.8387	18.7907	18.9946	18.8928
I-peptide	STAAU-I_Y1195_NLVSEVTDAVEK_890,447_PEP	18.9073	18.865	18.8958	18.9469	18.902	18.9411	18.8467	18.9497	18.9392	18.8161	18.8621	18.9373	18.8551	18.9176	18.7849	18.8962	19.0507	18.9502	18.7203	18.9448	19.0227	18.9078	18.9353	18.9508	18.9298	18.8574	18.9136	18.9294	18.9109	18.7444	19.0346	18.885	19.0696	18.8481	18.8861	18.8634	18.8635	19.1185	18.7945	18.8556	19.0533	18.8262	18.8909	18.7865	18.8431	18.7918	19.0184	18.8928
I-peptide	STAAU-I_Y1195_NLVSEVTDAVEK_977,479_PEP	18.9061	18.8588	18.8942	18.9483	18.9001	18.9436	18.8481	18.9501	18.9228	19.1099	18.8597	18.938	18.8527	18.9186	18.7578	18.8984	18.8942	18.8802	19.0228	18.701	19.008	18.9081	18.9365	18.9517	18.93	18.8602	18.9082	18.9319	18.9126	18.9441	19.0622	18.8878	19.0826	18.8492	18.8846	18.8637	18.8654	19.1135	19.1253	18.6047	18.9889	18.8255	18.8915	18.7857	18.8392	18.7905	19.0028	18.8933
I-peptide	STAAU-I_Y197A_NITQDQDIHAVPK_664,41_PEP	10.8841	10.7162	10.8548	10.8714	10.8529	10.8168	10.8268	10.8841	10.7832	11.0248	10.8358	10.9428	10.752	10.8883	10.5792	10.9066	10.7773	10.8532	10.7961	11.0453	10.7548	10.9037	10.908	10.9068	10.8073	10.8143	10.7949	10.9255	10.8463	11.0165	10.9667	10.8618	10.8803	10.7953	10.7481	10.7995	10.7749	11.0554	10.7514	11.0268	10.8802	10.86	10.8149	10.7632	10.6859	10.7517	10.7303	10.9306
I-peptide	STAAU-I_Y197A_NITQDQDIHAVPK_779,44_PEP	10.8831	10.7142	10.8545	10.8683	10.8536	10.8144	10.8265	10.8845	11.0314	11.1342	10.8349	10.9428	10.7511	10.8885	10.5753	10.9044	10.7776	10.8885	10.9769	10.6619	11.1237	10.9027	10.9053	10.9079	10.8063	10.814	10.7961	10.9272	10.8463	11.0396	11.1208	10.8618	10.879	10.795	10.7457	10.7993	10.7747	11.0947	11.0686	10.9791	10.6917	10.8585	10.8153	10.7632	10.6832	10.7514	10.7288	10.9294
I-peptide	STAAU-I_Y197A_NITQDQDIHAVPK_907,5_PEP	10.8842	10.7131	10.8528	10.8666	10.8499	10.8146	10.8251	10.8802	11.0353	11.046	10.8326	10.9408	10.75	10.8873	10.5762	10.9043	10.7751	10.8615	11.0218	11.0595	10.7183	10.9033	10.9049	10.9069	10.8047	10.8144	10.7942	10.9264	10.8464	10.6991	11.0134	10.8619	10.8787	10.7946	10.7456	10.7979	10.7735	10.8621	10.7499	11.0095	10.7729	10.8574	10.8168	10.7625	10.6834	10.7507	10.7316	10.9287
R-peptide for PBP2a	STAAU-R_mecA_DINIQDR_418,22_PEP	10.4485	10.3226	10.4903	10.1412	10.4863	10.1733	10.2429	10.2874	10.3054	10.414	10.4332	10.2437	10.4045	10.2054	10.1054	10.3198	10.2213	10.44	10.3946	10.2882	10.1924	10.2	10.2993	10.2623	10.1471	10.2262	10.1848	10.33	10.2555	10.4193	10.4899	10.1827	10.248	10.4444	10.3506	10.2361	10.2129	10.4529	10.4635	10.4183	10.4841	10.1644	10.411	10.394	10.2685	10.334	10.3822	10.3477
R-peptide for PBP2a	STAAU-R_mecA_DINIQDR_531,3_PEP	10.4514	10.3937	10.4499	10.4213	10.4248	10.2228	10.243	10.2883	10.352	10.1642	10.1591	10.2497	10.4163	10.2689	10.2232	10.3197	10.2226	10.4413	10.393	10.0867	10.1876	10.4826	10.2966	10.5045	10.4139	10.2273	10.1845	10.3291	10.2528	10.4158	10.4766	10.4555	10.4804	10.4104	10.42	10.2352	10.2133	10.453	10.2478	10.5111	10.5369	10.4601	10.1988	10.353	10.2345	10.2893	10.3166	10.3456
R-peptide for PBP2a	STAAU-R_mecA_DINIQDR_645,33_PEP	10.2084	10.4111	10.2134	10.237	10.2088	10.2236	10.2415	10.2901	10.2483	10.3905	10.166	10.3132	10.4966	10.29	10.2459	10.3186	10.2183	10.4402	10.3928	10.4632	10.1907	10.2661	10.2981	10.3086	10.2223	10.2257	10.1841	10.3291	10.2547	10.4132	10.4759	10.2382	10.3001	10.4992	10.4792	10.2345	10.2116	10.452	10.4101	10.1033	10.5373	10.264	10.2065	10.4688	10.3723	10.4206	10.4437	10.3452
R-peptide for PBP2a	STAAU-R_mecA_ELSISEDYIK_754,36_PEP	15.7266	15.6519	15.9067	15.8792	15.9317	15.7085	15.68	15.7552	15.8607	15.9805	15.8355	15.8721	15.832	15.7636	16.0136	15.7686	15.6891	15.856	15.8274	15.7229	15.8087	15.9929	15.7687	15.9262	15.8931	15.6553	15.6531	15.78	15.7299	15.8479	15.9506	15.6998	15.9055	15.8895	15.6148	15.6625	15.668	15.8929	15.6457	15.7539	15.6464	15.919	15.8392	15.797	15.7018	15.7499	15.5314	15.7625
R-peptide for PBP2a	STAAU-R_mecA_ELSISEDYIK_867,45_PEP	15.6768	15.8464	15.6605	15.8908	15.7016	15.6873	15.6809	15.7539	15.6428	15.9993	15.6212	15.7767	15.9727	15.7568	15.9033	15.7634	15.6882	15.8558	15.8266	15.7535	15.6818	15.8038	15.769	15.7525	15.8731	15.6533	15.6515	15.78	15.7259	15.8727	15.949	15.7134	15.6649	15.8073	15.9515	15.6622	15.6672	15.8879	16.0258	15.6998	15.6469	15.6603	15.8668	15.7782	15.5319	15.7402	15.5392	15.7634
R-peptide for PBP2a	STAAU-R_mecA_ELSISEDYIK_954,48_PEP	15.6886	15.6062	15.6497	15.6754	15.6644	15.696	15.6813	15.753	15.815	15.815	15.6119	15.7616	15.6044	15.7242	15.8339	15.7655	15.6872	15.8526	15.8279	15.8268	15.5571	15.6865	15.7673	15.7318	15.6573	15.6534	15.651	15.7783	15.7278	15.848	15.9513	15.6593	15.6464	15.6097	15.6009	15.6626	15.6676	15.893	15.6248	15.7323	15.6579	15.462	15.6192	15.5257	15.5042	15.511	15.5254	15.7612
R-peptide for PBP2a	STAAU-R_mecA_FQITTSPGSTQK_617,3_PEP	12.0114	12.016	12.1468	12.197	12.0294	12.2172	12.1037	12.1648	12.3263	12.0252	12.2532	12.0379	12.0197	12.0641	12.022	12.2025	12.107	12.3372	12.2982	12.2573	12.2951	12.0142	12.2188	12.2325	12.1195	12.0986	12.0679	12.2065	12.1571	12.3164	12.3827	12.0065	12.0242	12.0291	12.0078	12.0719	12.1023	12.3452	12.0213	12.1302	12.2132	12.2278	12.131	12.0001	11.9809	12.1097	12.1238	12.2046
R-peptide for PBP2a	STAAU-R_mecA_FQITTSPGSTQK_704,4_PEP	12.2074	12.3995	12.1376	12.1534	12.2573	12.201	12.1053	12.1582	12.2846	12.3442	12.1983	12.2278	12.0391	12.2753	12.0006	12.2077	12.1033	12.3326	12.2989	12.2571	12.0657	12.2635	12.2174	12.2735	12.1652	12.0961	12.0695	12.2068	12.1672	12.3172	12.3836	12.2546	12.1754	12.1133	12.0674	12.073	12.0999	12.3387	12.2501	12.1369	12.2675	12.2206	12.144	12.0404	11.9788	12.0494	12.084	12.2058
R-peptide for PBP2a	STAAU-R_mecA_FQITTSPGSTQK_906,45_PEP	12.1942	12.1598	12.1372	12.1515	12.2827	12.2943	12.1031	12.1599	12.131	12.1064	12.2522	12.2104	12.0302	12.3176	12.0516	12.2055	12.1017	12.3348	12.2966	12.2766	12.054	12.2342	12.2155	12.2405	12.1575	12.0972	12.0674	12.2071	12.1602	12.3177	12.3786	12.3136	12.2332	12.1014	12.0755	12.0699	12.1003	12.3415	12.0068	12.2974	12.0408	12.2988	12.2085	12.0202	11.9745	12.1302	12.1586	12.2043
R-peptide for PBP2a	STAAU-R_mecA_ILTAMIGLNNK_789,43_PEP	17.2758	17.404	17.2735	17.4134	17.0583	17.3558	17.2829	17.3898	17.1714	17.0966	17.3222	17.146	17.2888	17.1149	17.338	17.3644	17.2899	17.4702	17.4885	17.371	17.2633	17.1063	17.3896	17.1173	17.0739	17.239	17.3128	17.3936	17.3562	17.4955	17.59	17.0694	17.0761	17.162	17.4725	17.2676	17.2747	17.5537	17.2255	17.5453	17.5879	17.4624	17.2348	17.4448	17.3899	17.5176	17.3819	17.3534
R-peptide for PBP2a	STAAU-R_mecA_ILTAMIGLNNK_860,47_PEP	17.2513	17.1767	17.2789	17.2212	17.23	17.2713	17.2788	17.3896	17.1209	17.487	17.1934	17.1559	17.1938	17.2822	17.318	17.3641	17.2872	17.4705	17.4892	17.1557	17.241	17.2817	17.3901	17.3382	17.2652	17.2416	17.3111	17.3903	17.3474	17.4956	17.59	17.2847	17.0936	17.2397	17.209	17.2678	17.2737	17.5566	17.4525	17.358	17.5453	17.2423	17.2668	17.4328	17.4782	17.4707	17.4627	17.3532
R-peptide for PBP2a	STAAU-R_mecA_ILTAMIGLNNK_961,51_PEP	17.1145	17.2098	17.2756	17.3219	17.2672	17.2831	17.2794	17.3891	17.4592	17.2564	17.2334	17.3752	17.2335	17.3302	17.0821	17.3625	17.2883	17.4652	17.4889	17.4342	17.2972	17.3369	17.3903	17.3495	17.2931	17.239	17.3099	17.3888	17.3477	17.4803	17.6	17.3061	17.3061	17.2635	17.2349	17.265	17.2729	17.5481	17.3867	17.1975	17.4085	17.2516	17.2798	17.6134	17.1757	17.168	17.1914	17.3521
R-peptide for PBP2a	STAAU-R_mecA_IYNSLGVK_503,3_PEP	11.9019	11.8307	11.8631	11.9199	11.9077	11.8954	11.697	11.7865	11.5188	11.4919	11.8764	11.9197	11.7616	11.9207	11.6442	11.8222	11.7179	12.0211	11.9785	11.5342	11.8314	11.8905	11.8169	11.93	11.8843	11.7272	11.7016	11.8224	11.7739	12.01	12.04	11.8907	11.8925	11.8339	11.8372	11.6944	11.7004	12.05	11.537	11.9508	11.8342	12.0054	11.9135	11.8142	11.7644	11.8241	11.869	11.8365
R-peptide for PBP2a	STAAU-R_mecA_IYNSLGVK_617,36_PEP	11.6665	11.8703	11.6124	11.7201	11.7854	11.5947	11.6949	11.7843	11.5923	11.5726	11.7537	11.7249	11.8606	11.8585	11.6701	11.8005	11.7158	12.0222	11.9809	11.7944	11.5928	11.8029	11.8111	11.7369	11.631	11.7207	11.698	11.8195	11.751	12.01	12.05	11.6408	11.6611	11.9019	11.9159	11.6913	11.7004	12.05	11.6132	11.9049	12.0108	12.0049	11.9201	11.8466	11.7661	11.8416	11.8855	11.8356
R-peptide for PBP2a	STAAU-R_mecA_IYNSLGVK_780,43_PEP	11.8009	11.6494	11.7586	11.7731	11.7844	11.7638	11.6986	11.781	11.9371	11.5013	11.7451	11.843	11.6424	11.8469	11.4941	11.8015	11.7151	12.0167	11.9719	11.9235	11.9442	11.7933	11.8064	11.8643	11.7545	11.7236	11.6962	11.8192	11.7448	12.06	12.03	11.7703	11.7786	11.6967	11.6817	11.6915	11.7	12.04	11.5541	11.9002	11.7809	11.7697	11.6816	11.6468	11.8654	11.6507	11.6549	11.8357
R-peptide for PBP2a	STAAU-R_mecA_SYANLIGK_544,3_PEP	13.1071	12.9122	13.0599	13.0683	13.1323	13.1257	12.9867	13.0939	13.1653	12.9136	13.088	13.1868	12.9642	13.2033	13.1356	13.1174	12.9794	13.2971	13.2456	12.9378	12.8407	13.1517	13.1199	13.1673	13.0671	13.0267	12.9892	13.1329	13.0471	13.2842	13.3232	13.1076	13.1979	13.0341	13.0258	13.0088	12.9909	13.3231	12.846	13.3739	13.0053	13.4151	13.3993	13.3507	13.2881	13.3622	13.3676	13.1431
R-peptide for PBP2a	STAAU-R_mecA_SYANLIGK_615,38_PEP	13.0993	12.8933	13.0557	13.092	13.0854	13.0282	12.9884	13.0933	12.8241	12.9314	13.1524	13.1508	12.9583	13.1183	13.142	13.1128	12.9783	13.3039	13.2476	13.1979	13.2069	13.1507	13.1192	13.0946	13.0692	13.0261	12.9893	13.1335	13.0448	13.2813	13.3264	13.0546	13.0328	12.9765	13.0536	13.009	12.9909	13.3336	12.8257	13.0736	12.995	13.1632	13.0431	13.3264	13.2666	13.335	13.3427	13.1432
R-peptide for PBP2a	STAAU-R_mecA_SYANLIGK_778,45_PEP	12.8206	12.9971	13.1148	12.8052	13.0001	13.1581	12.9863	13.1014	13.1195	12.841	13.022	12.8294	12.873	12.7999	12.9064	13.1134	12.9817	13.3029	13.241	13.1079	13.1841	12.8913	13.1213	12.8187	13.0361	13.0258	12.99	13.1308	13.0543	13.302	13.3206	13.0374	13.1241	12.9681	12.9724	13.0098	12.9903	13.3196	12.8618	13.3129	13.0009	12.9884	13.0774	13.1229	13.2621	13.3102	12.9795	13.1383
R-peptide for PBP2a	STAAU-R_mecA_VALELGSK_533,29_PEP	12.7556	12.6033	12.7431	12.7365	12.7489	12.7281	12.5989	12.728	12.8444	12.535	12.6857	12.8239	12.6493	12.8011	12.4371	12.7413	12.6334	12.8837	12.8869	12.8532	12.6579	12.7794	12.7632	12.8346	12.718	12.5984	12.6215	12.7389	12.7046	12.9306	12.9935	12.7564	12.748	12.6911	12.6464	12.6089	12.6223	12.9512	12.79	12.5339	12.7536	12.7509	12.688	12.6285	12.5357	12.5863	12.61	12.761
R-peptide for PBP2a	STAAU-R_mecA_VALELGSK_646,38_PEP	12.7609	12.5874	12.7424	12.7381	12.7501	12.7229	12.5973	12.725	12.6077	12.7374	12.6849	12.5413	12.638	12.5155	12.4426	12.7372	12.6321	12.8798	12.8867	12.6137	12.6625	12.4898	12.7614	12.8334	12.7221	12.5961	12.6201	12.7381	12.7003	12.9133	12.993	12.76	12.7564	12.6929	12.6461	12.6079	12.6229	12.9444	12.7793	12.5507	12.7551	12.7506	12.6873	12.6268	12.5351	12.5888	12.6115	12.7625
R-peptide for PBP2a	STAAU-R_mecA_VALELGSK_717,41_PEP	12.7857	12.6263	12.7636	12.7878	12.7746	12.7647	12.5983	12.733	12.4608	12.7283	12.7157	12.8413	12.6837	12.8219	12.4584	12.7714	12.6314	12.8753	12.8857	12.8251	12.5014	12.805	12.7746	12.8589	12.7623	12.6046	12.6236	12.7402	12.7623	12.9158	12.9937	12.7827	12.7991	12.7092	12.6812	12.612	12.623	12.9439	13.0221	12.8282	12.7494	12.7718	12.7216	12.6497	12.5701	12.6059	12.6421	12.7646
R-peptide for PBP2a	STAAU-R_mecA_YEVVNGNIDLK_773,42_PEP	14.4299	14.5717	14.416	14.6509	14.8016	14.6887	14.6064	14.6767	14.7842	14.7392	14.6674	14.473	14.5671	14.4334	14.537	14.6851	14.5839	14.8377	14.8193	14.5053	14.6764	14.4654	14.6895	14.4614	14.6394	14.5946	14.5999	14.7142	14.6477	14.819	14.9059	14.4181	14.4448	14.4524	14.4243	14.5988	14.5841	14.8645	14.7138	14.817	14.7912	14.5866	14.6171	14.7811	14.9051	14.5366	14.7706	14.7036
R-peptide for PBP2a	STAAU-R_mecA_YEVVNGNIDLK_872,48_PEP	14.5683	14.4796	14.5058	14.4392	14.4544	14.5713	14.6053	14.6815	14.4658	14.7543	14.5519	14.4508	14.4567	14.4703	14.8244	14.6892	14.5814	14.8331	14.8217	14.6554	14.6155	14.4348	14.6907	14.4346	14.6293	14.5932	14.6012	14.7147	14.6519	14.8188	14.8991	14.5835	14.5377	14.5322	14.6206	14.5989	14.5825	14.8664	14.7981	14.5499	14.738	14.8121	14.6165	14.7128	14.6589	14.7489	14.6538	14.7042
R-peptide for PBP2a	STAAU-R_mecA_YEVVNGNIDLK_971,55_PEP	14.6028	14.837	14.5265	14.6253	14.7859	14.5714	14.6043	14.6816	14.5182	14.5863	14.7327	14.4617	14.4851	14.4468	14.7269	14.69	14.5826	14.8349	14.8208	14.4916	14.6382	14.4461	14.689	14.4457	14.4562	14.5919	14.6016	14.7134	14.6516	14.824	14.9376	14.6524	14.4593	14.5312	14.531	14.5989	14.5841	14.8647	14.6412	14.6301	14.7438	14.6953	14.8006	14.8634	14.7891	14.897	14.8658	14.7019
R-peptide for PBP2c	STAAU-R_mecC_FQITTSPGSTQK_617,33_PEP	12.2496	12.1448	12.1273	12.1543	12.2725	12.1649	12.1007	12.1592	12.2028	12.1325	12.241	12.173	12.0268	12.0893	12.4245	12.2009	12.1005	12.3304	12.2922	12.2658	12.4947	12.0666	12.2139	12.2085	12.1366	12.0915	12.0646	12.202	12.1558	12.3058	12.3729	12.0755	12.0789	12.0512	12.0141	12.0658	12.0959	12.3345	12.1542	12.2909	12.1447	12.2384	12.1634	11.997	11.9507	12.0966	12.0952	12.201
R-peptide for PBP2c	STAAU-R_mecC_FQITTSPGSTQK_805,41_PEP	12.2096	12.3912	12.1408	12.1536	12.2134	12.1858	12.1013	12.1586	12.3482	12.2351	12.4964	12.2254	12.0495	12.2795	12.2112	12.2059	12.1011	12.3303	12.2937	12.3163	12.1326	12.2453	12.216	12.2742	12.175	12.0962	12.0657	12.2021	12.1602	12.3155	12.3784	12.2145	12.1689	12.1136	12.0735	12.0697	12.0983	12.3366	12.3222	12.1654	12.1644	12.2081	12.1242	12.0371	11.9711	12.3914	12.4161	12.2008
R-peptide for PBP2c	STAAU-R_mecC_FQITTSPGSTQK_906,45_PEP	12.2079	12.1295	12.1349	12.159	12.2769	12.3408	12.1015	12.1587	12.3446	12.0469	12.2075	12.198	12.0325	12.3433	12.3685	12.2018	12.1016	12.3287	12.2935	12.2536	12.4814	12.3843	12.2151	12.2454	12.1508	12.0944	12.0628	12.2016	12.1586	12.3136	12.3781	12.2643	12.3066	12.0999	12.0741	12.0678	12.0963	12.3377	12.143	12.2624	12.2793	12.317	12.1416	12.025	11.9625	12.1324	12.174	12.2002
R-peptide for PBP2c	STAAU-R_mecC_IALALGAK_459,29_PEP	13.8593	13.9291	14.1112	14.185	13.8743	13.8854	13.929	13.8795	14.0227	13.924	13.8843	14.2612	14.0536	13.8988	13.9651	13.884	13.877	14.1022	14.2368	13.9815	14.1534	13.8716	13.9212	14.239	14.1795	13.8697	13.8698	13.8907	13.8681	14.0463	14.2461	13.8822	13.8816	14.0647	14.0852	13.8859	14.1106	14.2425	14.099	13.9467	14.047	13.8227	13.7774	14.0055	13.9683	13.7765	13.7671	13.9236
R-peptide for PBP2c	STAAU-R_mecC_IALALGAK_572,38_PEP	14.0277	14.0815	14.1133	14.2057	14.0676	13.9416	14.2098	13.9549	14.3224	14.155	14.1617	14.2568	14.0588	13.9706	13.9266	13.9583	14.1552	14.0691	13.9269	13.8976	13.9051	13.8883	14.0104	14.2364	14.1803	13.9419	14.2128	13.9028	13.9279	14.3136	13.9466	14.2495	13.9455	14.0683	14.0878	14.205	13.95	13.9254	14.0397	13.7947	14.2186	13.8502	13.8178	14.0067	13.9641	14.0234	14.1323	13.9173
R-peptide for PBP2c	STAAU-R_mecC_IALALGAK_643,41_PEP	14.0442	14.0925	14.1145	14.2054	14.1579	14.1276	14.1701	13.9683	14.2825	13.9372	14.1311	14.2498	14.0634	14.1845	14.0181	14.1702	13.9314	13.8761	14.2272	14.2778	13.9044	14.2797	14.3204	14.2392	14.1798	14.1557	14.1566	14.3312	14.2657	13.8708	13.9562	14.09	14.1287	14.0702	14.0908	14.1487	14.1714	14.2549	14.0324	14.0366	14.0478	13.8374	13.7945	14.0092	13.9673	14.0328	14.1076	13.9501
R-peptide for PBP2c	STAAU-R_mecC_ILTSIIALK_644,43_PEP	18.684	18.5823	18.7815	18.8456	18.6602	18.609	18.6438	18.6559	18.7539	18.771	18.6475	18.8618	18.7517	18.6924	18.722	18.6876	18.8857	18.7887	18.7339	18.7687	18.7715	18.6976	18.6595	18.8533	18.8472	18.6469	18.6097	18.7279	18.6301	18.7934	18.8026	18.6724	18.5987	18.7209	18.7833	18.6433	18.5973	18.8464	18.8178	18.6741	18.6008	18.6205	18.6019	18.6212	18.7151	18.5616	18.5282	18.7038
R-peptide for PBP2c	STAAU-R_mecC_ILTSIIALK_745,48_PEP	18.808	18.9137	18.7905	18.8509	18.8015	18.8454	19.025	18.9092	18.7738	18.6392	18.6477	18.8652	18.7524	18.6655	18.7683	18.8311	18.7648	18.8252	18.9634	18.9277	18.9966	18.8137	18.6214	18.8524	18.8455	18.9041	19.001	18.7956	18.9943	18.6486	18.5817	19.0155	18.7522	18.724	18.7761	18.964	18.9641	18.9442	18.7367	18.5417	18.7938	18.4745	18.4864	18.6363	18.7151	18.5342	18.5309	18.4588
R-peptide for PBP2c	STAAU-R_mecC_ILTSIIALK_858,57_PEP	18.9516	18.6447	18.7917	18.8517	18.7869	18.7955	18.647	18.9159	18.7168	18.5909	18.8166	18.8656	18.7528	18.8086	18.919	18.6993	18.7785	18.9261	18.9644	18.9247	18.5783	18.7466	18.8751	18.8537	18.8381	18.8279	18.6756	18.8843	18.7979	18.8655	18.6008	19.031	18.6762	18.7227	18.7763	18.7072	18.7183	18.5669	18.6307	18.5273	18.3729	18.5863	18.4247	18.6356	18.7195	18.4877	18.6055	18.4973
R-peptide for PBP2c	STAAU-R_mecC_LAYGEEEIVDR_1109,51_PEP	13.6198	13.4569	13.4742	13.4897	13.5547	13.5937	13.3988	13.6757	13.3461	13.3405	13.5464	13.555	13.3143	13.6744	13.5081	13.6134	13.6002	13.6028	13.5517	13.6692	13.5059	13.5995	13.6633	13.5706	13.4241	13.5372	13.5518	13.6563	13.5941	13.2804	13.3363	13.5595	13.5875	13.3961	13.3931	13.4938	13.6374	13.5981	13.6068	13.5936	13.5733	13.5446	13.5376	13.3871	13.3005	13.4853	13.4814	13.5634
R-peptide for PBP2c	STAAU-R_mecC_LAYGEEEIVDR_760,38_PEP	13.407	13.4914	13.4658	13.4689	13.3623	13.5426	13.5388	13.326	13.4788	13.5559	13.3217	13.5471	13.3291	13.4196	13.5827	13.4479	13.4939	13.6307	13.6078	13.497	13.3883	13.3631	13.3734	13.5636	13.4404	13.3236	13.3435	13.4078	13.4187	13.5706	13.48	13.3275	13.3518	13.4033	13.3925	13.4511	13.452	13.6539	13.5676	13.4435	13.5718	13.3506	13.2968	13.3822	13.2958	13.2526	13.2604	13.1939
R-peptide for PBP2c	STAAU-R_mecC_LAYGEEEIVDR_946,45_PEP	13.4264	13.7103	13.4666	13.4745	13.5963	13.5449	13.523	13.3232	13.6094	13.4181	13.5529	13.5437	13.34	13.5372	13.7288	13.5875	13.3596	13.4841	13.4243	13.5696	13.4452	13.5158	13.5803	13.5703	13.4388	13.3348	13.6863	13.4719	13.3263	13.2787	13.6974	13.5262	13.5616	13.4012	13.3904	13.4335	13.4012	13.5089	13.5793	13.5742	13.5074	13.5768	13.4587	13.3802	13.2941	13.2986	13.4932	13.2537
R-peptide for PBP2c	STAAU-R_mecC_SYNLQINTIK_716,43_PEP	14.9151	15.1156	15.0567	15.114	15.1258	15.2236	15.1521	14.9846	15.1714	14.9572	15.2056	15.1468	14.9686	15.2765	14.9725	14.9812	15.1736	15.1517	14.9216	15.1004	14.9083	15.2571	14.9776	15.1763	15.0801	15.2343	15.1915	15.0269	14.9187	15.0375	15.085	14.9218	15.2868	14.9922	15.0098	15.2281	15.2163	14.9283	15.0504	14.8075	14.6745	14.7578	14.8804	14.9589	14.9122	14.7783	14.8113	14.9992
R-peptide for PBP2c	STAAU-R_mecC_SYNLQINTIK_829,51_PEP	15.0691	15.1036	15.0576	15.0839	15.1813	15.0815	15.0797	15.1779	15.0818	15.2336	15.1621	15.1431	14.9696	15.2687	15.0404	15.2631	15.1854	15.0342	15.1801	14.92	15.2745	15.2311	15.2867	15.1658	15.0816	15.2418	15.1943	15.3102	14.892	14.9544	14.8828	15.2003	15.1624	14.9971	15.007	15.2329	15.2717	15.1071	15.181	14.6909	14.9812	14.7754	14.7071	14.9633	14.9166	15.0081	15.0325	14.6997
R-peptide for PBP2c	STAAU-R_mecC_SYNLQINTIK_943,56_PEP	15.0135	15.2696	15.0557	15.1015	15.0048	15.1102	14.9405	14.9144	15.0241	15.0619	14.9988	15.1477	14.9625	14.9387	15.3212	14.9114	15.0486	15.2377	14.8796	14.9254	15.049	14.926	14.9402	15.1626	15.0692	14.9676	15.0066	14.9506	15.0979	14.9573	15.1574	15.0056	14.9086	14.9917	15.0074	15.019	14.996	15.0144	15.1586	14.6554	15.1229	14.8423	14.8149	14.9509	14.9063	14.7164	14.7313	14.9879
T-peptide for Protein A	STAAU-T_proteinA_DDPSQSANLLAEAK_614,83_PEP	14.044	13.9512	14.0215	14.0331	14.0574	14.1529	14.0327	14.0487	14.1322	14.0195	14.0084	14.1157	13.9249	14.1084	13.8081	14.0991	13.993	13.9931	13.8211	14.1846	13.9698	14.0985	14.0789	14.1247	14.0296	14.0014	13.9608	14.113	14.0319	14.1749	13.9577	14.0645	14.026	14.0081	13.9606	13.9847	13.9793	14.0318	14.0773	13.8797	14.2213	14.0489	13.9891	13.9403	13.8661	13.9373	13.9379	14.1064
T-peptide for Protein A	STAAU-T_proteinA_DDPSQSANLLAEAK_829,48_PEP	14.0449	13.8613	14.0259	14.0311	14.0553	13.9783	14.0343	14.0101	14.0357	13.9591	14.0082	14.1157	13.9238	14.1064	13.8072	14.0984	13.9922	13.9905	14.0415	14.0508	14.1222	14.0885	14.0746	14.1238	14.0272	14.0001	13.9585	14.113	14.0226	13.9026	13.9218	14.0653	14.0213	14.0085	13.958	13.9867	13.9788	14.0706	13.9541	13.9273	13.9436	14.0475	13.9879	13.9372	13.8666	13.9413	13.9392	14.107
T-peptide for Protein A	STAAU-T_proteinA_DDPSQSANLLAEAK_916,51_PEP	14.0452	13.8993	14.0233	14.0333	14.0477	14.0473	14.0299	14.0755	14.0817	13.833	14.0038	14.1149	13.9151	14.1097	13.804	14.0762	13.9929	14.1502	14.1991	13.8384	14.0806	14.0836	14.0797	14.1208	14.0393	14.0015	13.9623	14.1109	14.0324	14.1783	14.2103	14.0616	14.0227	14.0069	13.9557	13.9821	13.9794	13.911	14.2173	14.1871	14.0747	14.0457	13.9986	13.9364	13.8672	13.9315	13.9367	14.1044
T-peptide for Protein A	STAAU-T_proteinA_DDPSQSANVLGEAQK_532,27_PEP	11.9611	11.8429	11.7743	11.7911	11.9642	11.7685	11.8773	11.9208	12.0061	11.9889	11.9232	11.85	11.9049	11.9845	11.7256	11.9655	11.7897	11.9765	12.0203	12.0468	12.0496	11.9306	11.8794	11.8733	11.7947	11.9148	11.8468	11.9473	11.9043	11.9423	12.093	11.7604	11.8983	11.7023	11.717	11.8805	11.868	12.0741	12.0743	11.8624	11.9289	12.1075	11.8302	12.0775	11.856	11.9669	11.8269	11.9782
T-peptide for Protein A	STAAU-T_proteinA_DDPSQSANVLGEAQK_664,84_PEP	11.9612	11.8415	11.6817	11.6787	11.9617	11.7245	11.8771	11.9162	11.7078	12.0469	11.9193	11.7401	11.8641	11.9837	11.7248	11.968	11.9065	11.8747	11.825	11.7074	11.8443	11.9414	11.9368	11.7753	12.0073	11.9148	11.8464	11.9494	11.9015	11.6757	11.8148	11.9918	11.8988	12.1389	11.7266	11.8778	11.8661	11.902	11.7801	11.7796	11.6965	12.0003	11.833	12.0995	12.0297	12.0714	11.8239	11.9729
T-peptide for Protein A	STAAU-T_proteinA_DDPSQSANVLGEAQK_929,51_PEP	11.9583	11.843	11.7781	11.7752	11.954	11.9805	11.8754	11.8976	11.67	11.6631	11.9295	12.1425	11.8538	11.9824	11.7245	11.9628	11.8833	11.929	11.8312	11.772	11.8272	11.9347	11.7794	11.8107	12.0778	11.9121	11.848	11.9484	11.9116	12.0432	12.0892	11.8854	11.8968	12.0023	11.9013	11.8747	11.8678	11.8183	11.6813	12.1028	11.9629	11.7537	11.8299	11.872	11.9384	11.9357	11.8235	11.968
T-peptide for Protein A	STAAU-T_proteinA_DDPSQSTNVLGEAK_615,82_PEP	11.8233	11.6982	11.7839	11.7854	11.8216	11.6499	11.5665	11.7783	11.512	11.6811	11.7878	11.844	11.6775	11.8565	11.5768	11.8259	11.7411	11.5122	11.8217	11.5524	11.8404	11.8212	11.6719	11.8651	11.7774	11.771	11.7221	11.5246	11.7615	11.5954	11.5951	11.6413	11.7734	11.7545	11.7201	11.7447	11.5538	11.9056	11.6174	11.6607	11.8113	11.7901	11.7007	11.696	11.6253	11.6639	11.6845	11.8294
T-peptide for Protein A	STAAU-T_proteinA_DDPSQSTNVLGEAK_831,46_PEP	11.824	11.7009	11.7858	11.7794	11.8332	11.7363	11.7124	11.7889	11.884	11.8845	11.7847	11.8423	11.696	11.8569	11.5752	11.7962	11.7406	11.6549	11.8489	11.8695	11.8511	11.794	11.7724	11.8684	11.756	11.7691	11.7211	11.8171	11.759	11.8665	11.8848	11.7892	11.7715	11.7533	11.717	11.7444	11.6738	11.5454	11.9003	11.8118	12.02	11.7934	11.6935	11.6932	11.6266	11.7026	11.6853	11.8284
T-peptide for Protein A	STAAU-T_proteinA_DDPSQSTNVLGEAK_918,49_PEP	11.8218	11.696	11.7758	11.7813	11.6989	11.6637	11.6113	11.6581	11.8864	11.5452	11.5517	11.8393	11.5575	11.8555	11.5751	11.6896	11.7399	11.6468	11.8108	11.6885	11.6371	11.6898	11.6685	11.7553	11.6593	11.7682	11.71	11.7025	11.7437	11.6066	11.8826	11.6623	11.7707	11.7502	11.7076	11.743	11.5958	11.7167	11.7473	11.8329	11.9133	11.7869	11.5936	11.6703	11.6246	11.5898	11.683	11.829
T-peptide for Protein A	STAAU-T_proteinA_DQQSAFYEILNMPNLNEEQR_500,25_PEP	22.5038	22.4584	22.4701	22.4992	22.3115	22.6021	22.4769	22.44	22.4726	22.5863	22.6272	22.5115	22.497	22.6439	22.3958	22.5118	22.3965	22.6254	22.6054	22.4265	22.5948	22.7128	22.4579	22.5518	22.5297	22.596	22.6665	22.5171	22.6083	22.6577	22.5679	22.5209	22.3885	22.4728	22.4938	22.6022	22.4958	22.3707	22.6657	22.6072	22.2667	22.4476	22.2078	22.3542	22.4509	22.3413	22.4163	22.4633
T-peptide for Protein A	STAAU-T_proteinA_DQQSAFYEILNMPNLNEEQR_969,39_PEP	22.5022	22.4435	22.4715	22.4942	22.3899	22.7145	22.49	22.5757	22.5171	22.5816	22.328	22.5126	22.5166	22.5143	22.6076	22.5045	22.32	22.571	22.5913	22.4561	22.6258	22.5137	22.5918	22.4981	22.5191	22.4467	22.4249	22.5169	22.5313	22.5018	22.5971	22.4486	22.5263	22.4687	22.4825	22.4309	22.4952	22.5377	22.3086	22.5574	22.2872	22.4029	22.4447	22.3497	22.4435	22.4481	22.5261	22.4595
T-peptide for Protein A	STAAU-T_proteinA_DQQSAFYEILNMPNLNEEQR_999,49_PEP	22.5048	22.4086	22.4792	22.5024	22.4579	22.3628	22.4793	22.6157	22.3876	22.3106	22.4045	22.5124	22.4948	22.548	22.6304	22.4125	22.4092	22.4078	22.6562	22.5635	22.528	22.6362	22.5808	22.5132	22.518	22.4415	22.5558	22.5128	22.6854	22.4658	22.4746	22.5388	22.5823	22.4718	22.4879	22.4998	22.4953	22.3167	22.5794	22.3456	22.4143	22.3347	22.5063	22.357	22.4428	22.4878	22.4585	22.4629
T-peptide for Protein A	STAAU-T_proteinA_EDGNGVHVVKPGDTVNDIAK_1029,52_PEP	12.3835	12.3005	12.3532	12.4113	12.3722	12.3532	12.3711	12.4628	12.4301	12.1733	12.3401	12.4977	12.3823	12.4517	12.1614	12.306	12.3743	12.2724	12.5562	12.3962	12.4154	12.2557	12.3033	12.3211	12.4064	12.3299	12.3436	12.4869	12.2383	12.2358	12.3592	12.4109	12.4442	12.3638	12.3405	12.3687	12.3778	12.4136	12.3974	12.3903	12.5973	12.3734	12.4336	12.3022	12.2037	12.2389	12.2883	12.4788
T-peptide for Protein A	STAAU-T_proteinA_EDGNGVHVVKPGDTVNDIAK_515,26_PEP	12.3798	12.2926	12.3065	12.3988	12.3333	12.3472	12.2993	12.3832	12.4877	12.3442	12.3069	12.4932	12.5019	12.451	12.1588	12.3984	12.3854	12.4402	12.4756	12.5407	12.4856	12.3844	12.4211	12.433	12.2751	12.3245	12.3109	12.4528	12.3514	12.3085	12.2363	12.3827	12.4429	12.2949	12.2583	12.3733	12.3772	12.5805	12.2051	12.2371	12.5095	12.3751	12.2873	12.2833	12.2092	12.2247	12.2778	12.48
T-peptide for Protein A	STAAU-T_proteinA_EDGNGVHVVKPGDTVNDIAK_746,91_PEP	12.3777	12.2882	12.3546	12.4132	12.3605	12.4431	12.3665	12.4861	12.2099	12.464	12.345	12.4977	12.3405	12.4496	12.1609	12.4687	12.379	12.2557	12.1674	12.2013	12.1697	12.1872	12.4413	12.2184	12.4222	12.335	12.3477	12.486	12.434	12.2296	12.1703	12.4238	12.4426	12.3572	12.3322	12.3663	12.3779	12.2318	12.2155	12.2255	12.44	12.3698	12.383	12.2886	12.218	12.2359	12.2854	12.4802
T-peptide for Protein A	STAAU-T_proteinA_EILAEAK_347,19_PEP	9.9951	9.90431	9.95649	9.99532	9.98576	10.1376	9.93577	10.0418	10.1327	10.0105	9.93958	10.0537	9.8824	10.0521	9.73473	10.033	9.94208	10.0421	10.235	10.019	10.0413	10.0268	10.0434	10.078	10.0216	9.90984	9.91612	10.0395	9.99166	10.1787	10.1508	10.0307	10.0263	9.90782	9.91966	9.90568	9.92771	10.1275	9.82242	10.1072	9.85782	10.0111	9.97313	9.8867	9.83563	9.86754	9.92994	10.0636
T-peptide for Protein A	STAAU-T_proteinA_EILAEAK_418,23_PEP	9.99489	9.90449	9.95618	9.9916	9.98851	10.1315	9.93668	10.035	10.202	10.0759	9.93841	10.0536	9.87904	10.0518	9.7352	10.0404	9.9417	10.2222	10.1109	10.0884	9.93823	10.0237	10.0473	10.0804	10.0237	9.90999	9.91607	10.0403	9.99498	9.8221	10.1632	10.0319	10.0272	9.90733	9.91866	9.90553	9.92782	9.89725	9.78901	9.90606	9.87014	10.0101	9.97176	9.88724	9.83536	9.8676	9.92976	10.0629
T-peptide for Protein A	STAAU-T_proteinA_EILAEAK_531,31_PEP	9.99416	9.9025	9.95391	9.99354	9.98512	10.2251	9.93581	10.0388	9.94336	9.97727	9.93757	10.0531	9.87716	10.0523	9.73587	10.0144	9.94227	10.132	10.1149	10.046	10.1326	10.014	10.0293	10.0723	10.0135	9.90935	9.91482	10.0394	9.98677	10.0589	10.0441	10.0296	10.0265	9.90598	9.91718	9.90513	9.92755	10.1423	10.0309	9.95808	10.2056	10.0091	9.96584	9.88567	9.83462	9.86871	9.92862	10.0632
T-peptide for Protein A	STAAU-T_proteinA_EQQNAFYEILHLPNLNEEQR_884,45_PEP	22.6508	22.5625	22.657	22.7486	22.6247	22.5362	22.6368	22.7607	22.4632	22.5687	22.5989	22.6871	22.7277	22.6444	22.6018	22.6587	22.7149	22.7144	22.4685	22.4754	22.4519	22.6545	22.7636	22.6666	22.7337	22.5982	22.5361	22.6824	22.7588	22.4554	22.4305	22.652	22.7633	22.6314	22.7224	22.6101	22.6869	22.7265	22.5875	22.3925	22.4286	22.5279	22.7206	22.4811	22.5315	22.5041	22.6776	22.6245
T-peptide for Protein A	STAAU-T_proteinA_EQQNAFYEILHLPNLNEEQR_962,98_PEP	22.6429	22.5711	22.6504	22.5698	22.3958	22.5687	22.6349	22.6164	22.6865	22.5795	22.6096	22.6906	22.5376	22.6483	22.6033	22.6307	22.7125	22.7029	22.449	22.4622	22.716	22.6575	22.4474	22.5777	22.4681	22.5975	22.7125	22.6578	22.8277	22.4733	22.4085	22.6626	22.7647	22.6294	22.7056	22.6148	22.6859	22.5601	22.5948	22.4624	22.3846	22.5317	22.5835	22.4828	22.304	22.5248	22.6702	22.6228
T-peptide for Protein A	STAAU-T_proteinA_EQQNAFYEILHLPNLNEEQR_993,51_PEP	22.646	22.5134	22.6509	22.6263	22.6205	22.3775	22.6413	22.4142	22.3525	22.5581	22.5952	22.6865	22.725	22.6428	22.5988	22.6598	22.7196	22.6865	22.4699	22.4632	22.5601	22.6476	22.7368	22.6812	22.7378	22.5968	22.5544	22.6878	22.7581	22.7114	22.7094	22.6479	22.7613	22.6295	22.7178	22.6112	22.6847	22.7497	22.519	22.3091	22.4489	22.5267	22.7263	22.4852	22.4452	22.5	22.6768	22.6138
T-peptide for Protein A	STAAU-T_proteinA_EQQNAFYEILHLPNLTEEQR_877,96_PEP	23.2072	23.2604	23.1648	23.2479	23.1747	23.1777	23.1364	23.2715	23.1362	23.2902	23.1454	23.1903	23.2013	23.1914	23.1432	23.1597	23.2834	23.3395	23.0471	23.4209	23.0632	23.1344	23.2328	23.1847	23.2866	23.1468	23.2525	23.185	23.3113	23.1919	23.2728	23.1589	23.2651	23.1348	23.2377	23.1274	23.2153	23.2533	23.4066	23.2919	22.9775	23.0377	23.2765	23.0119	23.2859	23.0597	23.2249	23.1285
T-peptide for Protein A	STAAU-T_proteinA_EQQNAFYEILHLPNLTEEQR_951,49_PEP	23.207	23.2565	23.1643	23.3465	23.1799	23.4256	23.1404	23.3183	23.2478	23.0061	23.1448	23.1885	23.2187	23.1902	23.1418	23.1675	23.2816	23.2235	23.3277	23.1551	23.3125	23.1523	23.2985	23.2082	23.2932	23.1483	23.2535	23.1856	23.3053	22.9966	23.3065	23.1573	23.2666	23.1348	23.2388	23.1252	23.2143	23.267	23.416	23.2475	23.1915	23.0372	23.2673	23.0161	23.2855	23.056	23.2248	23.1296
T-peptide for Protein A	STAAU-T_proteinA_EQQNAFYEILHLPNLTEEQR_986,49_PEP	23.2057	23.2567	23.1655	23.2957	23.1803	23.3915	23.1409	23.2874	23.2317	23.3284	23.1436	23.1892	23.208	23.1884	23.1406	23.1651	23.2786	23.1964	23.3336	23.3113	23.2456	23.147	23.2917	23.2038	23.2789	23.1475	23.2504	23.1851	23.3	23.2384	23.312	23.156	23.2651	23.1319	23.2393	23.1241	23.2147	23.2646	23.2962	23.039	23.1692	23.0358	23.2717	23.0142	23.285	23.0573	23.2242	23.1296
T-peptide for Protein A	STAAU-T_proteinA_EQQNAFYEILNMPNLNEEQR_500,25_PEP	22.5585	22.5823	22.5587	22.6175	22.5349	22.274	22.5382	22.6192	22.3654	22.666	22.5194	22.5724	22.5735	22.5495	22.4852	22.5502	22.2781	22.5727	22.3525	22.3401	22.6295	22.5565	22.5703	22.343	22.2943	22.509	22.5896	22.3256	22.5944	22.3536	22.3214	22.5597	22.6118	22.5296	22.563	22.5083	22.4963	22.3546	22.3676	22.2948	22.2793	22.4577	22.5809	22.3942	22.5371	22.4146	22.5509	22.5154
T-peptide for Protein A	STAAU-T_proteinA_EQQNAFYEILNMPNLNEEQR_735,87_PEP	22.5559	22.5901	22.546	22.3278	22.546	22.3331	22.5645	22.6609	22.3171	22.479	22.5125	22.5744	22.6429	22.5462	22.4798	22.5888	22.6388	22.3383	22.5855	22.3017	22.4181	22.6243	22.6326	22.616	22.3116	22.5034	22.5972	22.6126	22.3194	22.6431	22.4276	22.5778	22.6141	22.5426	22.5743	22.5116	22.603	22.3509	22.6837	22.3164	22.5558	22.479	22.6266	22.3813	22.5508	22.4082	22.5602	22.5078
T-peptide for Protein A	STAAU-T_proteinA_EQQNAFYEILNMPNLNEEQR_999,49_PEP	22.5559	22.583	22.5537	22.6092	22.5374	22.4313	22.372	22.6271	22.5781	22.5183	22.5233	22.569	22.6103	22.5474	22.4827	22.564	22.5932	22.4263	22.4576	22.582	22.3477	22.5536	22.6301	22.5757	22.6002	22.5057	22.5921	22.39	22.624	22.3127	22.3847	22.5531	22.6105	22.5279	22.5654	22.5091	22.6824	22.6311	22.6716	22.5234	22.5329	22.4558	22.5877	22.3964	22.5417	22.4122	22.5529	22.508
T-peptide for Protein A	STAAU-T_proteinA_LNDAQAPK_514,3_PEP	7.05967	7.12954	7.28225	7.13878	7.10947	7.00401	7.15368	7.12408	6.96246	6.94941	7.10121	7.23766	7.05788	7.12004	7.11316	7.19215	7.19601	6.98141	7.00919	6.92325	6.98921	7.18513	7.00276	7.14164	7.12089	7.11154	7.20977	7.20631	7.16193	7.09185	6.99192	7.18274	7.31798	7.15737	7.13491	7.15629	7.19267	6.90244	7.18149	7.398	7.27291	7.17855	7.24756	7.38108	7.39533	7.14425	7.17465	7.13533
T-peptide for Protein A	STAAU-T_proteinA_LNDAQAPK_629,33_PEP	7.06028	7.11137	7.28689	7.13426	7.11493	7.02122	7.15552	6.86524	6.93057	7.10647	7.10764	7.23744	7.08857	7.12544	7.15129	7.00904	6.83516	6.91361	7.05042	7.09798	7.00318	7.06359	7.20572	7.16713	6.91161	7.10795	7.1059	7.21552	7.14831	7.12469	7.10761	7.18031	7.31058	7.14568	7.16488	7.21079	7.20652	6.91095	7.214	7.38306	7.18112	7.17786	7.25952	7.24091	7.39611	7.13866	7.16822	7.1348
T-peptide for Protein A	STAAU-T_proteinA_LNDAQAPK_743,37_PEP	7.06007	7.12454	7.27405	7.13023	7.1031	7.01295	7.15394	7.16044	7.17963	7.12053	7.10078	7.23727	7.09718	7.1229	7.15056	7.02433	7.19704	6.93217	6.82203	7.22363	6.95728	7.05538	7.03592	6.98279	7.00349	7.10983	6.8366	7.20157	6.9902	7.00914	6.9183	7.1784	7.31746	7.14752	7.15403	7.14637	7.20541	7.06293	7.184	7.18908	7.24405	7.1754	7.11055	7.0579	7.38937	7.13106	7.17043	7.13279
T-peptide for Protein A	STAAU-T_proteinA_LNDSQAPK_530,29_PEP	6.74005	6.9218	7.01865	6.81517	6.87721	7.03542	6.9234	6.7488	6.93874	6.64594	6.87487	6.95506	7.03419	6.78189	6.84591	7.00653	6.86103	6.61958	6.61018	6.92841	6.96372	7.00545	6.96569	6.91998	6.88861	6.87541	6.93354	6.90241	7.04696	6.95665	6.93552	6.96483	7.04	6.91004	6.89177	6.84372	6.8524	6.95295	6.99781	6.86164	6.91063	6.91734	6.98625	6.57286	6.87917	6.8969	6.88524	6.81725
T-peptide for Protein A	STAAU-T_proteinA_LNDSQAPK_645,32_PEP	6.73949	6.80546	6.98067	6.80602	6.77012	6.62062	6.84978	6.88495	6.7444	6.66017	6.77868	6.95523	6.72203	6.77882	6.90308	6.60561	6.8642	6.97036	6.93687	6.75387	6.86416	6.92335	6.90065	6.97282	6.95744	6.77576	6.88715	6.89887	6.92865	6.68827	6.66795	6.97041	7.04	6.77744	6.86096	7.00855	6.88792	6.92136	6.93835	6.64277	6.86316	6.82622	6.9418	6.943	6.844	6.7667	6.82085	6.81827
T-peptide for Protein A	STAAU-T_proteinA_LNDSQAPK_759,36_PEP	6.73496	6.82087	6.9785	6.80972	6.77154	6.77219	6.85796	7.00627	6.98022	7.03065	6.77844	6.95595	6.83667	6.77896	6.8286	6.92462	6.82007	6.59544	6.99373	6.80203	6.66607	6.86313	6.67482	6.73652	6.64996	6.77766	6.83611	6.91043	6.65002	6.74073	6.55088	6.68229	7.04	6.76651	6.80567	6.97177	6.84579	6.64041	6.74796	6.64585	6.93918	6.8259	6.96019	6.83702	6.81594	6.7362	6.82791	6.81674
T-peptide for Protein A	STAAU-T_proteinA_LNESQAPK_530,29_PEP	7.00163	7.06804	7.23038	7.0473	7.04289	7.02122	7.09203	6.94522	6.99646	7.03445	7.04673	7.18334	6.93804	7.05995	7.03539	7.13242	7.09566	7.1896	7.04736	7.15929	7.02937	7.13415	7.29289	7.08238	7.25974	7.04566	7.32558	7.13484	7.15105	7.00568	6.98718	7.11179	7.25271	7.08263	7.09522	7.21247	7.12433	7.23497	7.11931	6.97439	7.09953	7.1044	7.14654	7.16867	7.31571	7.06596	7.09435	7.07448
T-peptide for Protein A	STAAU-T_proteinA_LNESQAPK_659,34_PEP	7.00112	7.05913	7.23093	7.05298	7.04797	7.15897	7.0918	7.21593	6.90962	6.94456	7.04666	7.18097	7.19972	7.05818	7.03523	7.11506	7.13387	6.99154	6.99961	7.2025	7.27148	7.15875	7.29768	7.05894	7.05472	7.04602	7.14033	7.13456	7.12191	7.0183	7.03885	7.10993	7.25669	7.08535	7.08416	7.22207	7.12873	7.20925	7.26462	7.16576	7.24828	7.1046	7.17213	7.16644	7.30964	7.06178	7.09044	7.07339
T-peptide for Protein A	STAAU-T_proteinA_LNESQAPK_773,38_PEP	7.00143	7.05155	7.20178	7.04707	6.99985	7.04652	7.07933	7.11705	6.96976	7.03758	7.03388	7.17859	7.12565	7.0571	7.06715	7.08245	7.1476	7.02787	7.0313	7.1937	7.20135	7.11085	7.08451	7.04109	7.03048	7.04179	7.2445	7.12754	7.06337	7.05796	7.21599	7.09277	7.24812	7.07771	7.04932	7.19769	7.12957	7.04314	7.15223	6.99856	7.03579	7.10081	7.099	7.13384	7.01743	7.01987	7.06377	7.07314
T-peptide for Protein A	STAAU-T_proteinA_NGFIQSLK_475,29_PEP	14.471	14.325	14.4825	14.5369	14.4986	14.4803	14.4462	14.5583	14.4902	14.2033	14.4409	14.6018	14.3767	14.5575	14.124	14.5697	14.4286	14.2677	14.3938	14.4258	14.5957	14.5774	14.5821	14.6056	14.4867	14.4174	14.443	14.6078	14.5182	14.542	14.3157	14.5218	14.5013	14.4331	14.3982	14.4412	14.4083	14.1676	14.4931	14.7353	14.5309	14.53	14.4854	14.3861	14.2908	14.3527	14.3848	14.6039
T-peptide for Protein A	STAAU-T_proteinA_NGFIQSLK_588,37_PEP	14.4711	14.3252	14.4824	14.5394	14.5023	14.4952	14.4463	14.557	14.1821	14.4311	14.4412	14.6054	14.3759	14.5589	14.1237	14.5706	14.4304	14.3857	14.2468	14.4661	14.559	14.5764	14.5917	14.6074	14.4881	14.4165	14.442	14.6067	14.5156	14.568	14.1585	14.5221	14.5477	14.4328	14.3983	14.4409	14.4143	14.3457	14.5317	14.7364	14.4321	14.5303	14.4862	14.3866	14.2902	14.3509	14.3837	14.6055
T-peptide for Protein A	STAAU-T_proteinA_NGFIQSLK_792,46_PEP	14.47	14.3251	14.4866	14.5377	14.5019	14.627	14.4463	14.552	14.3767	14.1797	14.4411	14.6013	14.3638	14.5555	14.1223	14.5733	14.4304	14.5059	14.3761	14.2877	14.2967	14.5705	14.5938	14.6085	14.4871	14.414	14.4413	14.6066	14.5179	14.2636	14.5171	14.5226	14.4951	14.4335	14.4006	14.4411	14.4052	14.1759	14.2369	14.411	14.7383	14.5279	14.4842	14.3875	14.2938	14.3499	14.3818	14.6021
T-peptide for Protein A	STAAU-T_proteinA_NMIKPGQELVVDK_556,82_PEP	13.3721	13.2606	13.3557	13.4026	13.4401	13.3864	13.2535	13.4143	13.3728	13.2262	13.3449	13.4389	13.4608	13.4353	13.0759	13.4435	13.2938	13.3212	13.6127	13.3328	13.2799	13.4562	13.4149	13.2696	13.3735	13.3042	13.3268	13.4124	13.3665	13.4769	13.5953	13.3535	13.3994	13.2684	13.3043	13.3158	13.273	13.3781	13.5601	13.2984	13.434	13.3203	13.3417	13.2586	13.2059	13.2353	13.3118	13.4112
T-peptide for Protein A	STAAU-T_proteinA_NMIKPGQELVVDK_830,46_PEP	13.375	13.2807	13.4185	13.3981	13.3614	13.2858	13.2229	13.4206	13.4449	13.4181	13.3324	13.4359	13.2896	13.437	13.0762	13.3938	13.2789	13.4156	13.3972	13.5278	13.3019	13.4483	13.4812	13.4954	13.4007	13.3638	13.3401	13.3987	13.4117	13.4958	13.5322	13.3617	13.3996	13.3132	13.3345	13.359	13.277	13.3417	13.5256	13.2899	13.4378	13.3674	13.3795	13.3154	13.2094	13.2854	13.3091	13.402
T-peptide for Protein A	STAAU-T_proteinA_NMIKPGQELVVDK_984,54_PEP	13.375	13.2486	13.3625	13.4001	13.3644	13.2339	13.2337	13.408	13.3085	13.4954	13.329	13.4362	13.2469	13.4361	13.0764	13.3817	13.2916	13.4105	13.5014	13.2045	13.285	13.3862	13.4227	13.48	13.3776	13.3037	13.324	13.3968	13.3663	13.4932	13.4093	13.3557	13.4005	13.2684	13.3038	13.3034	13.2728	13.5427	13.6047	13.33	13.3991	13.3301	13.3162	13.2348	13.2005	13.2246	13.286	13.414
V-peptide for PVL	STAAU-V_LukF_GNFNPEFIGVLSR_531,42_PEP	19.852	19.9492	19.8326	20.0228	19.8601	19.8625	19.789	20.0314	19.9626	19.7466	19.8063	20.0895	19.8909	19.856	19.6898	19.7706	19.9513	19.7512	19.6898	19.9505	19.8976	19.9298	20.0538	19.8444	20.0589	19.8142	19.8556	20.031	19.9898	19.6822	20.0262	19.7964	19.8916	19.9497	19.9343	19.8163	20.0207	19.9793	19.7695	19.5593	19.7964	19.6789	19.7359	19.6865	19.639	19.7351	19.8082	19.8843
V-peptide for PVL	STAAU-V_LukF_GNFNPEFIGVLSR_791,48_PEP	19.8511	19.7935	19.8413	20.0293	19.8589	19.8615	19.8075	19.7018	19.8706	19.751	19.8061	19.7011	19.8904	19.8536	19.6866	19.9451	19.7649	20.11	19.7076	20.1244	19.823	19.8793	19.9409	19.9414	20.0306	19.8098	19.8497	19.7688	19.6888	20.1045	19.7814	19.8259	20.0037	19.6743	19.9509	19.8155	19.97	20.018	19.7662	19.6295	19.5741	19.545	19.6721	19.5456	19.6336	19.73	19.8018	19.6369
V-peptide for PVL	STAAU-V_LukF_GNFNPEFIGVLSR_920,52_PEP	19.8535	19.9244	19.8986	20.0882	19.861	19.8554	19.8506	19.8966	19.887	19.7363	19.8077	20.039	19.7222	19.8527	19.6948	20.0168	19.7955	19.9735	20.0013	20.1312	20.0064	19.7517	19.9838	19.7525	20.0244	19.813	19.8502	19.8266	20.0154	19.7131	20.0583	19.716	20.0302	20.0599	19.9758	19.8145	19.8601	20.0541	19.7897	19.6176	19.8236	19.6391	19.6784	19.6957	19.616	19.7245	19.8058	19.6861
V-peptide for PVL	STAAU-V_LukS_ANSFITSLGK_618,4_PEP	15.6595	15.8237	15.8441	15.7533	15.6422	15.6656	15.644	15.6747	15.8203	15.4206	15.5975	15.5963	15.8305	15.7306	15.3596	15.5713	15.8447	15.6101	15.4806	15.8232	15.6472	15.6626	15.6292	15.6838	15.65	15.5842	15.5996	15.7663	15.5195	15.3878	15.4322	15.5869	15.5944	15.8395	15.5474	15.5851	15.6572	15.6992	15.4978	15.404	15.4141	15.5124	15.8807	15.8456	15.7871	15.5164	15.5622	15.604
V-peptide for PVL	STAAU-V_LukS_ANSFITSLGK_765,45_PEP	15.6561	15.4221	15.4676	15.5287	15.6418	15.6647	15.4439	15.5255	15.678	15.47	15.5973	15.5767	15.7263	15.7327	15.3492	15.5611	15.4652	15.699	15.6812	15.6389	15.7731	15.5364	15.5582	15.5993	15.5156	15.5867	15.5986	15.5805	15.5324	15.6919	15.6468	15.507	15.5091	15.4327	15.443	15.5834	15.4575	15.7118	15.701	15.6414	15.4973	15.5001	15.4635	15.8423	15.4955	15.4983	15.5318	15.5645
V-peptide for PVL	STAAU-V_LukS_ANSFITSLGK_852,48_PEP	15.6564	15.5812	15.4656	15.5006	15.6397	15.6628	15.702	15.5726	15.6187	15.5262	15.5947	15.4003	15.5765	15.7315	15.3509	15.5863	15.5162	15.5687	15.4952	15.4092	15.6783	15.5503	15.7619	15.4924	15.5171	15.5848	15.6015	15.7038	15.7189	15.6608	15.7217	15.6911	15.5135	15.6265	15.633	15.5839	15.6126	15.7018	15.4417	15.4698	15.521	15.4729	15.4823	15.8725	15.8006	15.5162	15.5626	15.7271
V-peptide for PVL	STAAU-V_LukS_SVQWGIK_503,3_PEP	13.6592	13.4227	13.7713	13.5339	13.6517	13.6543	13.6574	13.5513	13.6031	13.6974	13.6016	13.647	13.4069	13.7195	13.2542	13.5832	13.5724	13.6649	13.6082	13.6487	13.3775	13.6123	13.5687	13.6527	13.5858	13.5783	13.5579	13.5186	13.532	13.7675	13.4889	13.7334	13.5163	13.4399	13.5157	13.5499	13.4623	13.4848	13.7023	13.6661	13.4013	13.5445	13.4998	13.4529	13.4134	13.4899	13.508	13.6369
V-peptide for PVL	STAAU-V_LukS_SVQWGIK_631,36_PEP	13.6544	13.5339	13.8223	13.6218	13.6499	13.6514	13.4504	13.6928	13.5989	13.5468	13.5983	13.7181	13.4429	13.7161	13.2552	13.6446	13.7786	13.4791	13.6123	13.6486	13.3772	13.6471	13.6472	13.7012	13.6077	13.5794	13.5566	13.6236	13.6578	13.4873	13.4969	13.573	13.6889	13.7753	13.7748	13.5514	13.4858	13.5366	13.5552	13.6873	13.6492	13.6	13.5792	13.7337	13.6668	13.4942	13.538	13.7001
V-peptide for PVL	STAAU-V_LukS_SVQWGIK_730,42_PEP	13.6599	13.3668	13.4967	13.5903	13.6501	13.6674	13.5949	13.5295	13.5429	13.8354	13.5771	13.4764	13.5634	13.7231	13.2327	13.5064	13.7027	13.8063	13.8391	13.6306	13.5973	13.4918	13.474	13.5861	13.752	13.5788	13.5538	13.4062	13.4227	13.5651	13.6524	13.5761	13.4419	13.6948	13.7151	13.5434	13.7297	13.8182	13.7585	13.4612	13.5762	13.4447	13.6177	13.4179	13.4905	13.4899	13.5298	13.4679
V-peptide for PVL	STAAU-V_LukS_TNDPNVDLINYLPK_643,4_PEP	20.1351	20.1576	19.9103	20.1997	20.133	20.1409	19.8742	20.1581	19.8928	19.7919	20.091	20.0456	20	20.1388	20.0043	19.8982	20.1394	19.865	20.0637	20.1687	19.7975	19.9279	19.9061	19.9994	19.8901	20.0889	20.1231	19.917	19.8936	20.1046	20.1182	19.9907	20.1377	19.9315	19.837	20.0792	19.8514	20.1803	19.8042	19.9547	19.8549	19.8455	19.8528	19.8198	19.8294	19.9961	20.0928	19.8768
V-peptide for PVL	STAAU-V_LukS_TNDPNVDLINYLPK_860,5_PEP	20.1156	19.8561	20.0367	20.0669	20.1306	20.1434	20.089	20.0678	19.9326	20.1388	20.0882	20.0603	19.9808	20.1283	20.0058	20.0181	20.0641	20.0455	20.1652	20.2161	20.1942	20.156	19.9972	20.0891	20.0567	20.0807	20.1115	19.8986	20.1669	20.0577	20.1821	20.0209	20.0022	19.9844	20.0211	20.081	19.9773	19.8475	20.1006	19.9722	20.0643	20.1442	19.8434	20.1023	19.9922	19.987	20.0531	20.0568
V-peptide for PVL	STAAU-V_LukS_TNDPNVDLINYLPK_975,55_PEP	20.141	19.8854	20.1329	19.9594	20.129	20.1445	20.0316	20.0029	20.1795	20.0692	20.0897	20.0883	20.0292	20.1389	19.9981	19.9106	19.9332	19.9017	20.069	20.1531	20.0412	19.997	20.0709	20.1064	20.0903	20.0878	20.1245	20.1771	20.1453	20.1268	19.8342	20.0099	20.0232	20.0321	20.1509	20.077	19.8849	20.2125	20.1384	20.0304	20.0397	20.1883	19.9894	20.1485	19.8928	20.0188	20.0839	19.958
V-peptide for TSST-1	STAAU-V_TSST_LPTPIELPLK_405,26_PEP	19.5602	19.533	19.4725	19.5976	19.4819	19.5488	19.5031	19.6295	19.6702	19.8073	19.5054	19.5954	19.4806	19.5574	19.3977	19.5678	19.5992	19.643	19.4946	19.6214	19.6858	19.5668	19.627	19.5661	19.5794	19.6456	19.7157	19.5704	19.6089	19.688	19.7126	19.5008	19.6056	19.4961	19.5455	19.5001	19.5651	19.678	19.6065	19.8086	19.5316	19.472	19.585	19.3923	19.5045	19.4073	19.534	19.5707
V-peptide for TSST-1	STAAU-V_TSST_LPTPIELPLK_809,51_PEP	19.5691	19.5317	19.5493	19.6084	19.564	19.609	19.5311	19.6457	19.6097	19.8012	19.5046	19.6276	19.5513	19.5783	19.41	19.5861	19.5811	19.446	19.4748	19.675	19.5607	19.5852	19.6495	19.5656	19.623	19.4968	19.5845	19.6156	19.6226	19.6676	19.5766	19.5601	19.5985	19.5268	19.5521	19.5091	19.5688	19.7157	19.6978	19.5483	19.5452	19.4962	19.5949	19.4177	19.4985	19.4072	19.53	19.571
V-peptide for TSST-1	STAAU-V_TSST_LPTPIELPLK_910,56_PEP	19.5595	19.5266	19.5511	19.4027	19.6126	19.6481	19.526	19.6451	19.4361	19.7372	19.4989	19.4104	19.5325	19.5607	19.3846	19.5928	19.6023	19.4554	19.4565	19.6492	19.5558	19.5753	19.6539	19.5643	19.3887	19.5023	19.5861	19.648	19.621	19.6902	19.5555	19.5127	19.6088	19.5435	19.5508	19.5152	19.5781	19.4476	19.4679	19.3719	19.684	19.5336	19.4767	19.8264	19.5555	19.4168	19.5621	19.5879
[truncated: 97 more columns]

## Sheet: RT SD
Retention time (min) of transition peaks - Standard deviation per peptide and sample		Train set	Train set	Train set	Train set	Train set	Train set	Train set	Train set	Train set	Train set	Train set	Train set	Train set	Train set	Train set	Train set	Train set	Train set	Train set	Train set	Train set	Train set	Train set	Train set	Train set	Train set	Train set	Train set	Train set	Train set	Train set	Train set	Train set	Train set	Train set	Train set	Train set	Train set	Test set	Test set	Test set	Test set	Test set	Test set	Test set	Test set	Test set	Test set
	Strain	Strain_001	Strain_005	Strain_051	Strain_052	Strain_049	Strain_087	Strain_015	Strain_007	Strain_044	Strain_046	Strain_009	Strain_053	Strain_054	Strain_090	Strain_091	Strain_029	Strain_023	Strain_003	Strain_006	Strain_010	Strain_033	Strain_019	Strain_024	Strain_055	Strain_056	Strain_088	Strain_089	Strain_041	Strain_031	Strain_012	Strain_014	Strain_027	Strain_047	Strain_057	Strain_058	Strain_092	Strain_043	Strain_020	Strain_035	Strain_040	Strain_011	Strain_016	Strain_060	Strain_061	Strain_094	Strain_097	Strain_026	Strain_017
Feature	Transitions		STAAU_005	STAAU_051	STAAU_052	STAAU_049	STAAU_087	STAAU_015	STAAU_007	STAAU_044	STAAU_046	STAAU_009	STAAU_053	STAAU_054	STAAU_090	STAAU_091	STAAU_029	STAAU_023	STAAU_003	STAAU_006	STAAU_010	STAAU_033	STAAU_019	STAAU_024	STAAU_055	STAAU_056	STAAU_088	STAAU_089	STAAU_041	STAAU_031	STAAU_012	STAAU_014	STAAU_027	STAAU_047	STAAU_057	STAAU_058	STAAU_092	STAAU_043	STAAU_020	STAAU_035	STAAU_040	STAAU_011	STAAU_016	STAAU_060	STAAU_061	STAAU_094	STAAU_097	STAAU_026	STAAU_017
I-peptide	STAAU-I_ATL_AYLAVPAAPK_653,4_PEP	0.000714317	0.000900551	0.00139921	0.00416024	0.0014202	0.0098181	0.00453669	0.00732401	0.0358245	0.244811	0.000878087	0.00144131	0.00239918	0.00243672	0.00637756	0.00233	0.0034275	0.0503634	0.00323311	0.150678	0.023732	0.00133404	0.000465398	0.00158258	0.000497508	0.00123311	0.00230176	0.00399125	0.000617492	0.0921107	0.00923701	0.00217683	0.0011613	0.00177197	0.00117356	0.000436936	0.00105159	0.240967	0.0256764	0.16801	0.096979	0.000585851	0.00277039	0.00216294	0.000880836	0.000440962	0.00116497	0.000960384
I-peptide	STAAU-I_ATL_AYLAVPAAPK_766,48_PEP	0.000714317	0.000900551	0.00139921	0.00416024	0.0014202	0.0098181	0.00453669	0.00732401	0.0358245	0.244811	0.000878087	0.00144131	0.00239918	0.00243672	0.00637756	0.00233	0.0034275	0.0503634	0.00323311	0.150678	0.023732	0.00133404	0.000465398	0.00158258	0.000497508	0.00123311	0.00230176	0.00399125	0.000617492	0.0921107	0.00923701	0.00217683	0.0011613	0.00177197	0.00117356	0.000436936	0.00105159	0.240967	0.0256764	0.16801	0.096979	0.000585851	0.00277039	0.00216294	0.000880836	0.000440962	0.00116497	0.000960384
I-peptide	STAAU-I_ATL_AYLAVPAAPK_929,55_PEP	0.000714317	0.000900551	0.00139921	0.00416024	0.0014202	0.0098181	0.00453669	0.00732401	0.0358245	0.244811	0.000878087	0.00144131	0.00239918	0.00243672	0.00637756	0.00233	0.0034275	0.0503634	0.00323311	0.150678	0.023732	0.00133404	0.000465398	0.00158258	0.000497508	0.00123311	0.00230176	0.00399125	0.000617492	0.0921107	0.00923701	0.00217683	0.0011613	0.00177197	0.00117356	0.000436936	0.00105159	0.240967	0.0256764	0.16801	0.096979	0.000585851	0.00277039	0.00216294	0.000880836	0.000440962	0.00116497	0.000960384
I-peptide	STAAU-I_ATL_DYNSPTLIGWVK_1000,583_PEP	0.00177655	0.00115741	0.00204623	0.00152037	0.00165357	0.00174154	0.148029	0.00127284	0.151596	0.151915	8.97868e-05	0.00150773	0.00138621	0.000869021	0.000552527	0.00122814	0.000699361	0.16617	0.00536986	0.172878	0.135492	0.00143549	0.000511723	0.00137858	0.000481733	0.000952481	0.000676006	0.000907656	0.00100247	0.126791	0.165965	0.00174729	0.000625227	0.000368289	0.000325862	0.00133457	0.00081165	0.118421	0.0405988	0.20395	0.11892	0.00182796	0.0013507	0.000542102	0.00243214	0.000754211	0.000362042	0.000873129
I-peptide	STAAU-I_ATL_DYNSPTLIGWVK_1114,625_PEP	0.00177655	0.00115741	0.00204623	0.00152037	0.00165357	0.00174154	0.148029	0.00127284	0.151596	0.151915	8.97868e-05	0.00150773	0.00138621	0.000869021	0.000552527	0.00122814	0.000699361	0.16617	0.00536986	0.172878	0.135492	0.00143549	0.000511723	0.00137858	0.000481733	0.000952481	0.000676006	0.000907656	0.00100247	0.126791	0.165965	0.00174729	0.000625227	0.000368289	0.000325862	0.00133457	0.00081165	0.118421	0.0405988	0.20395	0.11892	0.00182796	0.0013507	0.000542102	0.00243214	0.000754211	0.000362042	0.000873129
I-peptide	STAAU-I_ATL_DYNSPTLIGWVK_913,551_PEP	0.00177655	0.00115741	0.00204623	0.00152037	0.00165357	0.00174154	0.148029	0.00127284	0.151596	0.151915	8.97868e-05	0.00150773	0.00138621	0.000869021	0.000552527	0.00122814	0.000699361	0.16617	0.00536986	0.172878	0.135492	0.00143549	0.000511723	0.00137858	0.000481733	0.000952481	0.000676006	0.000907656	0.00100247	0.126791	0.165965	0.00174729	0.000625227	0.000368289	0.000325862	0.00133457	0.00081165	0.118421	0.0405988	0.20395	0.11892	0.00182796	0.0013507	0.000542102	0.00243214	0.000754211	0.000362042	0.000873129
I-peptide	STAAU-I_ESXA_SQSYGQGSDQIR_1023,485_PEP	0.00125748	0.00102105	0.000410014	0.000731057	0.00090131	0.00213497	0.000492697	0.00214193	0.184171	0	0.0013136	0.00153294	0.0016767	0.000532699	0.00129836	0.00145614	0.00302407	0.0862544	0.181474	0.0463572	0.139079	0.00090394	0.00248672	0.000521932	0.000740575	4.52001e-05	0.000462443	0.000355263	0.000632037	0.123631	0.164043	0.000200296	0.000375541	0.000719526	0.00125835	0.000280511	0.000910127	0.0743759	0.0826001	0.0498856	0.0707513	0.00113129	0.00117128	0.000432923	0.00022085	0.000684848	0.000182439	0.000235528
I-peptide	STAAU-I_ESXA_SQSYGQGSDQIR_1110,517_PEP	0.00125748	0.00102105	0.000410014	0.000731057	0.00090131	0.00213497	0.000492697	0.00214193	0.184171	0	0.0013136	0.00153294	0.0016767	0.000532699	0.00129836	0.00145614	0.00302407	0.0862544	0.181474	0.0463572	0.139079	0.00090394	0.00248672	0.000521932	0.000740575	4.52001e-05	0.000462443	0.000355263	0.000632037	0.123631	0.164043	0.000200296	0.000375541	0.000719526	0.00125835	0.000280511	0.000910127	0.0743759	0.0826001	0.0498856	0.0707513	0.00113129	0.00117128	0.000432923	0.00022085	0.000684848	0.000182439	0.000235528
I-peptide	STAAU-I_ESXA_SQSYGQGSDQIR_860,422_PEP	0.00125748	0.00102105	0.000410014	0.000731057	0.00090131	0.00213497	0.000492697	0.00214193	0.184171	0	0.0013136	0.00153294	0.0016767	0.000532699	0.00129836	0.00145614	0.00302407	0.0862544	0.181474	0.0463572	0.139079	0.00090394	0.00248672	0.000521932	0.000740575	4.52001e-05	0.000462443	0.000355263	0.000632037	0.123631	0.164043	0.000200296	0.000375541	0.000719526	0.00125835	0.000280511	0.000910127	0.0743759	0.0826001	0.0498856	0.0707513	0.00113129	0.00117128	0.000432923	0.00022085	0.000684848	0.000182439	0.000235528
I-peptide	STAAU-I_RL20_AFAQLVTK_588,372_PEP	0.00211924	0.00132667	0.000707109	0.000958226	0.00113106	0.00196316	0.000278467	0.00036746	0.114876	0.0202763	0.00292	0.00138949	0.000558853	0.000549925	0.000772723	0.000984595	0.00230622	0.192323	0.175718	0.0592369	0.0698684	0.000901048	0.00127779	0.000377732	0.00246155	0.000363004	0.000942799	0.00101447	0.000264308	0.0974286	0.161456	0.00110524	0.000824015	0.001143	0.000817461	0.000561586	0.000490337	0.0601866	0.196983	0.0893245	0.0117385	0.000947656	0.00223913	0.00210986	0.00315989	0.000959898	0.000967911	0.00122747
I-peptide	STAAU-I_RL20_AFAQLVTK_659,409_PEP	0.00211924	0.00132667	0.000707109	0.000958226	0.00113106	0.00196316	0.000278467	0.00036746	0.114876	0.0202763	0.00292	0.00138949	0.000558853	0.000549925	0.000772723	0.000984595	0.00230622	0.192323	0.175718	0.0592369	0.0698684	0.000901048	0.00127779	0.000377732	0.00246155	0.000363004	0.000942799	0.00101447	0.000264308	0.0974286	0.161456	0.00110524	0.000824015	0.001143	0.000817461	0.000561586	0.000490337	0.0601866	0.196983	0.0893245	0.0117385	0.000947656	0.00223913	0.00210986	0.00315989	0.000959898	0.000967911	0.00122747
I-peptide	STAAU-I_RL20_AFAQLVTK_806,477_PEP	0.00211924	0.00132667	0.000707109	0.000958226	0.00113106	0.00196316	0.000278467	0.00036746	0.114876	0.0202763	0.00292	0.00138949	0.000558853	0.000549925	0.000772723	0.000984595	0.00230622	0.192323	0.175718	0.0592369	0.0698684	0.000901048	0.00127779	0.000377732	0.00246155	0.000363004	0.000942799	0.00101447	0.000264308	0.0974286	0.161456	0.00110524	0.000824015	0.001143	0.000817461	0.000561586	0.000490337	0.0601866	0.196983	0.0893245	0.0117385	0.000947656	0.00223913	0.00210986	0.00315989	0.000959898	0.000967911	0.00122747
I-peptide	STAAU-I_SSAA2_AGYTVNNTPK_672,37_PEP	0.00257418	0.000612538	0.00114156	0.00293851	0.00173041	0.00212777	0.00137642	0.00146575	0.168644	0.0302477	0.000627165	0.000640358	0.00135706	0.00283823	0.00173966	0.00127739	0.00424774	0.0195974	0.0962566	0.0268672	0.0185591	0.000329584	0.000822545	0.000105232	0.00102345	0.000768203	0.00110341	0.000607429	0.00119201	0.0192629	0.112824	0.00178281	0.000530296	0.000204818	0.000568582	0.000548401	0.000857687	0.0792129	0.00905033	0.0197618	0.064866	0.000392484	0.000330317	0.000529209	0.000447486	0.000867573	0.00119274	0.000798739
I-peptide	STAAU-I_SSAA2_AGYTVNNTPK_773,42_PEP	0.00257418	0.000612538	0.00114156	0.00293851	0.00173041	0.00212777	0.00137642	0.00146575	0.168644	0.0302477	0.000627165	0.000640358	0.00135706	0.00283823	0.00173966	0.00127739	0.00424774	0.0195974	0.0962566	0.0268672	0.0185591	0.000329584	0.000822545	0.000105232	0.00102345	0.000768203	0.00110341	0.000607429	0.00119201	0.0192629	0.112824	0.00178281	0.000530296	0.000204818	0.000568582	0.000548401	0.000857687	0.0792129	0.00905033	0.0197618	0.064866	0.000392484	0.000330317	0.000529209	0.000447486	0.000867573	0.00119274	0.000798739
I-peptide	STAAU-I_SSAA2_AGYTVNNTPK_936,48_PEP	0.00257418	0.000612538	0.00114156	0.00293851	0.00173041	0.00212777	0.00137642	0.00146575	0.168644	0.0302477	0.000627165	0.000640358	0.00135706	0.00283823	0.00173966	0.00127739	0.00424774	0.0195974	0.0962566	0.0268672	0.0185591	0.000329584	0.000822545	0.000105232	0.00102345	0.000768203	0.00110341	0.000607429	0.00119201	0.0192629	0.112824	0.00178281	0.000530296	0.000204818	0.000568582	0.000548401	0.000857687	0.0792129	0.00905033	0.0197618	0.064866	0.000392484	0.000330317	0.000529209	0.000447486	0.000867573	0.00119274	0.000798739
I-peptide	STAAU-I_SSAA2_SISSGYTSGR_640,3_PEP	0.00236959	0.00122453	0.00103885	0.0971613	0.0018858	0.0062017	0.00069027	0.0028494	0.124152	0.177022	0.000900499	0.00011726	0.00162804	0.000915443	0.000271544	0.000719823	0.00566748	0.0958121	0.110084	0.0929115	0.0129021	0.000703181	0.000511262	0.00337142	0.000656651	0.00109703	0.000585815	0.00097817	0.000196698	0.095444	0.0493227	0.000547345	0.000764819	0.000331027	0.000720773	0.000766179	0.000487076	0.103747	0.0131762	0.136035	0.105825	0.000463511	0.00109121	0.000482391	0.000488125	0.0019541	0.000200075	0.000228552
I-peptide	STAAU-I_SSAA2_SISSGYTSGR_727,34_PEP	0.00236959	0.00122453	0.00103885	0.0971613	0.0018858	0.0062017	0.00069027	0.0028494	0.124152	0.177022	0.000900499	0.00011726	0.00162804	0.000915443	0.000271544	0.000719823	0.00566748	0.0958121	0.110084	0.0929115	0.0129021	0.000703181	0.000511262	0.00337142	0.000656651	0.00109703	0.000585815	0.00097817	0.000196698	0.095444	0.0493227	0.000547345	0.000764819	0.000331027	0.000720773	0.000766179	0.000487076	0.103747	0.0131762	0.136035	0.105825	0.000463511	0.00109121	0.000482391	0.000488125	0.0019541	0.000200075	0.000228552
I-peptide	STAAU-I_SSAA2_SISSGYTSGR_814,37_PEP	0.00236959	0.00122453	0.00103885	0.0971613	0.0018858	0.0062017	0.00069027	0.0028494	0.124152	0.177022	0.000900499	0.00011726	0.00162804	0.000915443	0.000271544	0.000719823	0.00566748	0.0958121	0.110084	0.0929115	0.0129021	0.000703181	0.000511262	0.00337142	0.000656651	0.00109703	0.000585815	0.00097817	0.000196698	0.095444	0.0493227	0.000547345	0.000764819	0.000331027	0.000720773	0.000766179	0.000487076	0.103747	0.0131762	0.136035	0.105825	0.000463511	0.00109121	0.000482391	0.000488125	0.0019541	0.000200075	0.000228552
I-peptide	STAAU-I_TPIS_DFVNALPTLPDSK_1055,573_PEP	0.00153337	0.00166306	0.00168923	0.0011604	0.105129	0.0941609	0.000814259	0.000973022	0.0301923	0.0139911	0.000579608	0.000971806	0.106859	0.00208028	0.00118354	0.000502762	0.000324019	0.117647	0.143193	0.14588	0.0523372	0.00085357	0.00108372	0.000526538	0.0849481	0.00113923	0.000960247	0.000983891	0.000953375	0.169315	0.061105	0.00244578	0.00112734	0.00121274	0.00164628	0.000642725	0.00225015	0.0806378	0.207396	0.0716878	0.0932574	0.000560671	0.00132976	0.00167486	0.000660903	0.00126746	0.00284287	0.000591855
I-peptide	STAAU-I_TPIS_DFVNALPTLPDSK_870,493_PEP	0.00153337	0.00166306	0.00168923	0.0011604	0.105129	0.0941609	0.000814259	0.000973022	0.0301923	0.0139911	0.000579608	0.000971806	0.106859	0.00208028	0.00118354	0.000502762	0.000324019	0.117647	0.143193	0.14588	0.0523372	0.00085357	0.00108372	0.000526538	0.0849481	0.00113923	0.000960247	0.000983891	0.000953375	0.169315	0.061105	0.00244578	0.00112734	0.00121274	0.00164628	0.000642725	0.00225015	0.0806378	0.207396	0.0716878	0.0932574	0.000560671	0.00132976	0.00167486	0.000660903	0.00126746	0.00284287	0.000591855
I-peptide	STAAU-I_TPIS_DFVNALPTLPDSK_941,53_PEP	0.00153337	0.00166306	0.00168923	0.0011604	0.105129	0.0941609	0.000814259	0.000973022	0.0301923	0.0139911	0.000579608	0.000971806	0.106859	0.00208028	0.00118354	0.000502762	0.000324019	0.117647	0.143193	0.14588	0.0523372	0.00085357	0.00108372	0.000526538	0.0849481	0.00113923	0.000960247	0.000983891	0.000953375	0.169315	0.061105	0.00244578	0.00112734	0.00121274	0.00164628	0.000642725	0.00225015	0.0806378	0.207396	0.0716878	0.0932574	0.000560671	0.00132976	0.00167486	0.000660903	0.00126746	0.00284287	0.000591855
I-peptide	STAAU-I_Y1195_NLVSEVTDAVEK_1076,547_PEP	0.000620862	0.00475925	0.000858019	0.00184871	0.00336494	0.00214684	0.00128467	0.000694374	0.111864	0.187405	0.0016111	0.00047717	0.00142619	0.000716314	0.0154684	0.00149468	0.0945986	0.0589746	0.167279	0.199507	0.0077119	0.000731302	0.00117372	0.000867135	0.000462942	0.00185356	0.00277382	0.00125522	0.0014045	0.145119	0.0331909	0.00145892	0.0164075	0.000910891	0.000934714	0.000471933	0.00114319	0.209408	0.177615	0.126529	0.0344808	0.000875104	0.00031815	0.000589237	0.00239794	0.000702332	0.0120809	0.000294431
I-peptide	STAAU-I_Y1195_NLVSEVTDAVEK_890,447_PEP	0.000620862	0.00475925	0.000858019	0.00184871	0.00336494	0.00214684	0.00128467	0.000694374	0.111864	0.187405	0.0016111	0.00047717	0.00142619	0.000716314	0.0154684	0.00149468	0.0945986	0.0589746	0.167279	0.199507	0.0077119	0.000731302	0.00117372	0.000867135	0.000462942	0.00185356	0.00277382	0.00125522	0.0014045	0.145119	0.0331909	0.00145892	0.0164075	0.000910891	0.000934714	0.000471933	0.00114319	0.209408	0.177615	0.126529	0.0344808	0.000875104	0.00031815	0.000589237	0.00239794	0.000702332	0.0120809	0.000294431
I-peptide	STAAU-I_Y1195_NLVSEVTDAVEK_977,479_PEP	0.000620862	0.00475925	0.000858019	0.00184871	0.00336494	0.00214684	0.00128467	0.000694374	0.111864	0.187405	0.0016111	0.00047717	0.00142619	0.000716314	0.0154684	0.00149468	0.0945986	0.0589746	0.167279	0.199507	0.0077119	0.000731302	0.00117372	0.000867135	0.000462942	0.00185356	0.00277382	0.00125522	0.0014045	0.145119	0.0331909	0.00145892	0.0164075	0.000910891	0.000934714	0.000471933	0.00114319	0.209408	0.177615	0.126529	0.0344808	0.000875104	0.00031815	0.000589237	0.00239794	0.000702332	0.0120809	0.000294431
I-peptide	STAAU-I_Y197A_NITQDQDIHAVPK_664,41_PEP	0.000585494	0.00154705	0.00107956	0.00246274	0.00194556	0.00136505	0.000905072	0.00236499	0.144413	0.0579958	0.00167539	0.00114813	0.00101424	0.000643615	0.00209104	0.00129039	0.00134778	0.0184199	0.119495	0.225576	0.224262	0.000517933	0.00171995	0.000609657	0.00132747	0.000184125	0.000924644	0.000867037	6.17577e-05	0.190263	0.0790162	6.33643e-05	0.000881368	0.000342841	0.00139889	0.000877994	0.000712852	0.124529	0.183568	0.0241571	0.0945868	0.00130037	0.000963442	0.000415416	0.00149289	0.000498443	0.00141319	0.00098107
I-peptide	STAAU-I_Y197A_NITQDQDIHAVPK_779,44_PEP	0.000585494	0.00154705	0.00107956	0.00246274	0.00194556	0.00136505	0.000905072	0.00236499	0.144413	0.0579958	0.00167539	0.00114813	0.00101424	0.000643615	0.00209104	0.00129039	0.00134778	0.0184199	0.119495	0.225576	0.224262	0.000517933	0.00171995	0.000609657	0.00132747	0.000184125	0.000924644	0.000867037	6.17577e-05	0.190263	0.0790162	6.33643e-05	0.000881368	0.000342841	0.00139889	0.000877994	0.000712852	0.124529	0.183568	0.0241571	0.0945868	0.00130037	0.000963442	0.000415416	0.00149289	0.000498443	0.00141319	0.00098107
I-peptide	STAAU-I_Y197A_NITQDQDIHAVPK_907,5_PEP	0.000585494	0.00154705	0.00107956	0.00246274	0.00194556	0.00136505	0.000905072	0.00236499	0.144413	0.0579958	0.00167539	0.00114813	0.00101424	0.000643615	0.00209104	0.00129039	0.00134778	0.0184199	0.119495	0.225576	0.224262	0.000517933	0.00171995	0.000609657	0.00132747	0.000184125	0.000924644	0.000867037	6.17577e-05	0.190263	0.0790162	6.33643e-05	0.000881368	0.000342841	0.00139889	0.000877994	0.000712852	0.124529	0.183568	0.0241571	0.0945868	0.00130037	0.000963442	0.000415416	0.00149289	0.000498443	0.00141319	0.00098107
R-peptide for PBP2a	STAAU-R_mecA_DINIQDR_418,22_PEP	0.139451	0.0468782	0.149605	0.142345	0.145714	0.0288469	0.000826345	0.00137867	0.0519583	0.137958	0.156324	0.0384791	0.0500828	0.0440181	0.0754038	0.000683118	0.0022107	0.000700922	0.000993319	0.188448	0.00244705	0.147822	0.00137896	0.128571	0.13755	0.000801313	0.000361514	0.000534947	0.00141275	0.0030677	0.0078612	0.144158	0.121978	0.0448216	0.0643521	0.000795178	0.000867411	0.000549444	0.112322	0.213762	0.0305955	0.150414	0.120327	0.0587387	0.0717806	0.0667366	0.0635394	0.00135648
R-peptide for PBP2a	STAAU-R_mecA_DINIQDR_531,3_PEP	0.139451	0.0468782	0.149605	0.142345	0.145714	0.0288469	0.000826345	0.00137867	0.0519583	0.137958	0.156324	0.0384791	0.0500828	0.0440181	0.0754038	0.000683118	0.0022107	0.000700922	0.000993319	0.188448	0.00244705	0.147822	0.00137896	0.128571	0.13755	0.000801313	0.000361514	0.000534947	0.00141275	0.0030677	0.0078612	0.144158	0.121978	0.0448216	0.0643521	0.000795178	0.000867411	0.000549444	0.112322	0.213762	0.0305955	0.150414	0.120327	0.0587387	0.0717806	0.0667366	0.0635394	0.00135648
R-peptide for PBP2a	STAAU-R_mecA_DINIQDR_645,33_PEP	0.139451	0.0468782	0.149605	0.142345	0.145714	0.0288469	0.000826345	0.00137867	0.0519583	0.137958	0.156324	0.0384791	0.0500828	0.0440181	0.0754038	0.000683118	0.0022107	0.000700922	0.000993319	0.188448	0.00244705	0.147822	0.00137896	0.128571	0.13755	0.000801313	0.000361514	0.000534947	0.00141275	0.0030677	0.0078612	0.144158	0.121978	0.0448216	0.0643521	0.000795178	0.000867411	0.000549444	0.112322	0.213762	0.0305955	0.150414	0.120327	0.0587387	0.0717806	0.0667366	0.0635394	0.00135648
R-peptide for PBP2a	STAAU-R_mecA_ELSISEDYIK_754,36_PEP	0.0260231	0.127569	0.14539	0.121181	0.144785	0.0106475	0.000655446	0.00109549	0.114903	0.101439	0.126512	0.0599449	0.185863	0.0210386	0.0906082	0.00260316	0.000935414	0.00189688	0.000689468	0.053411	0.125796	0.154622	0.000912628	0.106756	0.130719	0.00113994	0.00112973	0.00100566	0.0019916	0.0142913	0.00121974	0.0281261	0.144537	0.143793	0.198506	0.000238465	0.000399439	0.00288716	0.225699	0.0272454	0.0065304	0.229211	0.135679	0.151527	0.106972	0.135206	0.00689111	0.00113453
R-peptide for PBP2a	STAAU-R_mecA_ELSISEDYIK_867,45_PEP	0.0260231	0.127569	0.14539	0.121181	0.144785	0.0106475	0.000655446	0.00109549	0.114903	0.101439	0.126512	0.0599449	0.185863	0.0210386	0.0906082	0.00260316	0.000935414	0.00189688	0.000689468	0.053411	0.125796	0.154622	0.000912628	0.106756	0.130719	0.00113994	0.00112973	0.00100566	0.0019916	0.0142913	0.00121974	0.0281261	0.144537	0.143793	0.198506	0.000238465	0.000399439	0.00288716	0.225699	0.0272454	0.0065304	0.229211	0.135679	0.151527	0.106972	0.135206	0.00689111	0.00113453
R-peptide for PBP2a	STAAU-R_mecA_ELSISEDYIK_954,48_PEP	0.0260231	0.127569	0.14539	0.121181	0.144785	0.0106475	0.000655446	0.00109549	0.114903	0.101439	0.126512	0.0599449	0.185863	0.0210386	0.0906082	0.00260316	0.000935414	0.00189688	0.000689468	0.053411	0.125796	0.154622	0.000912628	0.106756	0.130719	0.00113994	0.00112973	0.00100566	0.0019916	0.0142913	0.00121974	0.0281261	0.144537	0.143793	0.198506	0.000238465	0.000399439	0.00288716	0.225699	0.0272454	0.0065304	0.229211	0.135679	0.151527	0.106972	0.135206	0.00689111	0.00113453
R-peptide for PBP2a	STAAU-R_mecA_FQITTSPGSTQK_617,3_PEP	0.109526	0.193786	0.00543699	0.0257238	0.13951	0.0498562	0.00113196	0.00341091	0.102873	0.165757	0.0313902	0.10497	0.00972266	0.135783	0.0255879	0.00260488	0.00271011	0.00229844	0.00118983	0.0112003	0.135923	0.136274	0.00163227	0.0217476	0.0245129	0.00126057	0.00110083	0.000326363	0.00513599	0.000667571	0.00263658	0.162967	0.107944	0.0455356	0.0369543	0.00157536	0.00124005	0.00322192	0.136492	0.0946409	0.118401	0.0432252	0.0415225	0.0201214	0.00326599	0.0419874	0.0373505	0.000799784
R-peptide for PBP2a	STAAU-R_mecA_FQITTSPGSTQK_704,4_PEP	0.109526	0.193786	0.00543699	0.0257238	0.13951	0.0498562	0.00113196	0.00341091	0.102873	0.165757	0.0313902	0.10497	0.00972266	0.135783	0.0255879	0.00260488	0.00271011	0.00229844	0.00118983	0.0112003	0.135923	0.136274	0.00163227	0.0217476	0.0245129	0.00126057	0.00110083	0.000326363	0.00513599	0.000667571	0.00263658	0.162967	0.107944	0.0455356	0.0369543	0.00157536	0.00124005	0.00322192	0.136492	0.0946409	0.118401	0.0432252	0.0415225	0.0201214	0.00326599	0.0419874	0.0373505	0.000799784
R-peptide for PBP2a	STAAU-R_mecA_FQITTSPGSTQK_906,45_PEP	0.109526	0.193786	0.00543699	0.0257238	0.13951	0.0498562	0.00113196	0.00341091	0.102873	0.165757	0.0313902	0.10497	0.00972266	0.135783	0.0255879	0.00260488	0.00271011	0.00229844	0.00118983	0.0112003	0.135923	0.136274	0.00163227	0.0217476	0.0245129	0.00126057	0.00110083	0.000326363	0.00513599	0.000667571	0.00263658	0.162967	0.107944	0.0455356	0.0369543	0.00157536	0.00124005	0.00322192	0.136492	0.0946409	0.118401	0.0432252	0.0415225	0.0201214	0.00326599	0.0419874	0.0373505	0.000799784
R-peptide for PBP2a	STAAU-R_mecA_ILTAMIGLNNK_789,43_PEP	0.0869212	0.122819	0.00272531	0.0961725	0.111439	0.045777	0.0022493	0.000362259	0.18248	0.196277	0.0659067	0.129543	0.0476953	0.113025	0.142332	0.000992319	0.00134462	0.00298853	0.000361432	0.146027	0.0282991	0.1204	0.000352293	0.130962	0.119295	0.00152003	0.00146604	0.00245329	0.00503254	0.00883378	0.0057735	0.130916	0.128051	0.0530699	0.145218	0.00157402	0.000892419	0.00433513	0.116815	0.174084	0.0937076	0.124478	0.0231523	0.101025	0.155572	0.189734	0.139305	0.000683512
R-peptide for PBP2a	STAAU-R_mecA_ILTAMIGLNNK_860,47_PEP	0.0869212	0.122819	0.00272531	0.0961725	0.111439	0.045777	0.0022493	0.000362259	0.18248	0.196277	0.0659067	0.129543	0.0476953	0.113025	0.142332	0.000992319	0.00134462	0.00298853	0.000361432	0.146027	0.0282991	0.1204	0.000352293	0.130962	0.119295	0.00152003	0.00146604	0.00245329	0.00503254	0.00883378	0.0057735	0.130916	0.128051	0.0530699	0.145218	0.00157402	0.000892419	0.00433513	0.116815	0.174084	0.0937076	0.124478	0.0231523	0.101025	0.155572	0.189734	0.139305	0.000683512
R-peptide for PBP2a	STAAU-R_mecA_ILTAMIGLNNK_961,51_PEP	0.0869212	0.122819	0.00272531	0.0961725	0.111439	0.045777	0.0022493	0.000362259	0.18248	0.196277	0.0659067	0.129543	0.0476953	0.113025	0.142332	0.000992319	0.00134462	0.00298853	0.000361432	0.146027	0.0282991	0.1204	0.000352293	0.130962	0.119295	0.00152003	0.00146604	0.00245329	0.00503254	0.00883378	0.0057735	0.130916	0.128051	0.0530699	0.145218	0.00157402	0.000892419	0.00433513	0.116815	0.174084	0.0937076	0.124478	0.0231523	0.101025	0.155572	0.189734	0.139305	0.000683512
R-peptide for PBP2a	STAAU-R_mecA_IYNSLGVK_503,3_PEP	0.118119	0.117807	0.125905	0.103524	0.070887	0.150736	0.0018424	0.0027609	0.223323	0.0441372	0.0734516	0.0981296	0.109221	0.0396562	0.0950217	0.0122671	0.00144009	0.00289722	0.00465516	0.198295	0.179408	0.0535801	0.00526001	0.0981668	0.126635	0.00325913	0.00276929	0.00177066	0.01536	0.0288675	0.01	0.125001	0.115728	0.104501	0.119182	0.00175008	0.000199614	0.0057735	0.0399863	0.0279536	0.120345	0.13589	0.135843	0.107207	0.0578716	0.105516	0.128662	0.000508103
R-peptide for PBP2a	STAAU-R_mecA_IYNSLGVK_617,36_PEP	0.118119	0.117807	0.125905	0.103524	0.070887	0.150736	0.0018424	0.0027609	0.223323	0.0441372	0.0734516	0.0981296	0.109221	0.0396562	0.0950217	0.0122671	0.00144009	0.00289722	0.00465516	0.198295	0.179408	0.0535801	0.00526001	0.0981668	0.126635	0.00325913	0.00276929	0.00177066	0.01536	0.0288675	0.01	0.125001	0.115728	0.104501	0.119182	0.00175008	0.000199614	0.0057735	0.0399863	0.0279536	0.120345	0.13589	0.135843	0.107207	0.0578716	0.105516	0.128662	0.000508103
R-peptide for PBP2a	STAAU-R_mecA_IYNSLGVK_780,43_PEP	0.118119	0.117807	0.125905	0.103524	0.070887	0.150736	0.0018424	0.0027609	0.223323	0.0441372	0.0734516	0.0981296	0.109221	0.0396562	0.0950217	0.0122671	0.00144009	0.00289722	0.00465516	0.198295	0.179408	0.0535801	0.00526001	0.0981668	0.126635	0.00325913	0.00276929	0.00177066	0.01536	0.0288675	0.01	0.125001	0.115728	0.104501	0.119182	0.00175008	0.000199614	0.0057735	0.0399863	0.0279536	0.120345	0.13589	0.135843	0.107207	0.0578716	0.105516	0.128662	0.000508103
R-peptide for PBP2a	STAAU-R_mecA_SYANLIGK_544,3_PEP	0.163213	0.0552897	0.0329677	0.15915	0.0670289	0.0676396	0.00113607	0.00451436	0.185215	0.0478769	0.0652415	0.196767	0.0510284	0.212663	0.134213	0.00248171	0.00174177	0.0036845	0.00340803	0.132089	0.205157	0.150086	0.00109243	0.183906	0.0185541	0.000418792	0.000441644	0.00143891	0.00495309	0.0112253	0.00289462	0.0366018	0.0826749	0.0359026	0.0412595	0.000537093	0.000350755	0.00726254	0.018093	0.158717	0.0051621	0.21453	0.196477	0.12509	0.0138935	0.0260139	0.217229	0.00282173
R-peptide for PBP2a	STAAU-R_mecA_SYANLIGK_615,38_PEP	0.163213	0.0552897	0.0329677	0.15915	0.0670289	0.0676396	0.00113607	0.00451436	0.185215	0.0478769	0.0652415	0.196767	0.0510284	0.212663	0.134213	0.00248171	0.00174177	0.0036845	0.00340803	0.132089	0.205157	0.150086	0.00109243	0.183906	0.0185541	0.000418792	0.000441644	0.00143891	0.00495309	0.0112253	0.00289462	0.0366018	0.0826749	0.0359026	0.0412595	0.000537093	0.000350755	0.00726254	0.018093	0.158717	0.0051621	0.21453	0.196477	0.12509	0.0138935	0.0260139	0.217229	0.00282173
R-peptide for PBP2a	STAAU-R_mecA_SYANLIGK_778,45_PEP	0.163213	0.0552897	0.0329677	0.15915	0.0670289	0.0676396	0.00113607	0.00451436	0.185215	0.0478769	0.0652415	0.196767	0.0510284	0.212663	0.134213	0.00248171	0.00174177	0.0036845	0.00340803	0.132089	0.205157	0.150086	0.00109243	0.183906	0.0185541	0.000418792	0.000441644	0.00143891	0.00495309	0.0112253	0.00289462	0.0366018	0.0826749	0.0359026	0.0412595	0.000537093	0.000350755	0.00726254	0.018093	0.158717	0.0051621	0.21453	0.196477	0.12509	0.0138935	0.0260139	0.217229	0.00282173
R-peptide for PBP2a	STAAU-R_mecA_VALELGSK_533,29_PEP	0.0160607	0.0195617	0.012041	0.0292034	0.0145277	0.0227767	0.000792493	0.00404694	0.193543	0.11435	0.0175241	0.168387	0.0238085	0.171195	0.0110462	0.0186505	0.00101439	0.00419975	0.000673435	0.130927	0.0917458	0.175076	0.00718405	0.0144209	0.0244865	0.00438646	0.00177092	0.00108531	0.0346123	0.00932221	0.000326127	0.0142542	0.0273805	0.0099945	0.02018	0.00215416	0.000373873	0.00408425	0.137165	0.165269	0.00292661	0.0121357	0.0196119	0.0127724	0.0200575	0.0106561	0.0181053	0.00181381
R-peptide for PBP2a	STAAU-R_mecA_VALELGSK_646,38_PEP	0.0160607	0.0195617	0.012041	0.0292034	0.0145277	0.0227767	0.000792493	0.00404694	0.193543	0.11435	0.0175241	0.168387	0.0238085	0.171195	0.0110462	0.0186505	0.00101439	0.00419975	0.000673435	0.130927	0.0917458	0.175076	0.00718405	0.0144209	0.0244865	0.00438646	0.00177092	0.00108531	0.0346123	0.00932221	0.000326127	0.0142542	0.0273805	0.0099945	0.02018	0.00215416	0.000373873	0.00408425	0.137165	0.165269	0.00292661	0.0121357	0.0196119	0.0127724	0.0200575	0.0106561	0.0181053	0.00181381
R-peptide for PBP2a	STAAU-R_mecA_VALELGSK_717,41_PEP	0.0160607	0.0195617	0.012041	0.0292034	0.0145277	0.0227767	0.000792493	0.00404694	0.193543	0.11435	0.0175241	0.168387	0.0238085	0.171195	0.0110462	0.0186505	0.00101439	0.00419975	0.000673435	0.130927	0.0917458	0.175076	0.00718405	0.0144209	0.0244865	0.00438646	0.00177092	0.00108531	0.0346123	0.00932221	0.000326127	0.0142542	0.0273805	0.0099945	0.02018	0.00215416	0.000373873	0.00408425	0.137165	0.165269	0.00292661	0.0121357	0.0196119	0.0127724	0.0200575	0.0106561	0.0181053	0.00181381
R-peptide for PBP2a	STAAU-R_mecA_YEVVNGNIDLK_773,42_PEP	0.0914785	0.185565	0.0587275	0.115567	0.196098	0.0677446	0.00105313	0.00279495	0.170727	0.0929568	0.0915498	0.0110808	0.0573097	0.0186623	0.146153	0.00259671	0.00125942	0.00233418	0.0012383	0.0908888	0.0307469	0.0154551	0.000863235	0.0134552	0.102989	0.00137353	0.000889571	0.000676204	0.00234817	0.00295586	0.020522	0.120403	0.0500082	0.045798	0.0982826	4.42197e-05	0.000912895	0.00103785	0.0785365	0.137074	0.0291936	0.112736	0.106145	0.0754163	0.123176	0.18115	0.106168	0.00119808
R-peptide for PBP2a	STAAU-R_mecA_YEVVNGNIDLK_872,48_PEP	0.0914785	0.185565	0.0587275	0.115567	0.196098	0.0677446	0.00105313	0.00279495	0.170727	0.0929568	0.0915498	0.0110808	0.0573097	0.0186623	0.146153	0.00259671	0.00125942	0.00233418	0.0012383	0.0908888	0.0307469	0.0154551	0.000863235	0.0134552	0.102989	0.00137353	0.000889571	0.000676204	0.00234817	0.00295586	0.020522	0.120403	0.0500082	0.045798	0.0982826	4.42197e-05	0.000912895	0.00103785	0.0785365	0.137074	0.0291936	0.112736	0.106145	0.0754163	0.123176	0.18115	0.106168	0.00119808
R-peptide for PBP2a	STAAU-R_mecA_YEVVNGNIDLK_971,55_PEP	0.0914785	0.185565	0.0587275	0.115567	0.196098	0.0677446	0.00105313	0.00279495	0.170727	0.0929568	0.0915498	0.0110808	0.0573097	0.0186623	0.146153	0.00259671	0.00125942	0.00233418	0.0012383	0.0908888	0.0307469	0.0154551	0.000863235	0.0134552	0.102989	0.00137353	0.000889571	0.000676204	0.00234817	0.00295586	0.020522	0.120403	0.0500082	0.045798	0.0982826	4.42197e-05	0.000912895	0.00103785	0.0785365	0.137074	0.0291936	0.112736	0.106145	0.0754163	0.123176	0.18115	0.106168	0.00119808
R-peptide for PBP2c	STAAU-R_mecC_FQITTSPGSTQK_617,33_PEP	0.0235592	0.146889	0.00676312	0.00290956	0.0354447	0.0960791	0.000455882	0.00033706	0.0829098	0.0942594	0.158046	0.0262415	0.0118046	0.132134	0.11059	0.00268151	0.00054765	0.000938017	0.000816077	0.0332717	0.205285	0.159269	0.0010371	0.032956	0.0193786	0.00237811	0.00146017	0.000259471	0.00224632	0.00513891	0.00308355	0.0978439	0.11471	0.0328016	0.034497	0.00196361	0.00129532	0.00163254	0.100352	0.0657899	0.0726835	0.0562247	0.0195992	0.02058	0.0102165	0.160826	0.167222	0.000438508
R-peptide for PBP2c	STAAU-R_mecC_FQITTSPGSTQK_805,41_PEP	0.0235592	0.146889	0.00676312	0.00290956	0.0354447	0.0960791	0.000455882	0.00033706	0.0829098	0.0942594	0.158046	0.0262415	0.0118046	0.132134	0.11059	0.00268151	0.00054765	0.000938017	0.000816077	0.0332717	0.205285	0.159269	0.0010371	0.032956	0.0193786	0.00237811	0.00146017	0.000259471	0.00224632	0.00513891	0.00308355	0.0978439	0.11471	0.0328016	0.034497	0.00196361	0.00129532	0.00163254	0.100352	0.0657899	0.0726835	0.0562247	0.0195992	0.02058	0.0102165	0.160826	0.167222	0.000438508
R-peptide for PBP2c	STAAU-R_mecC_FQITTSPGSTQK_906,45_PEP	0.0235592	0.146889	0.00676312	0.00290956	0.0354447	0.0960791	0.000455882	0.00033706	0.0829098	0.0942594	0.158046	0.0262415	0.0118046	0.132134	0.11059	0.00268151	0.00054765	0.000938017	0.000816077	0.0332717	0.205285	0.159269	0.0010371	0.032956	0.0193786	0.00237811	0.00146017	0.000259471	0.00224632	0.00513891	0.00308355	0.0978439	0.11471	0.0328016	0.034497	0.00196361	0.00129532	0.00163254	0.100352	0.0657899	0.0726835	0.0562247	0.0195992	0.02058	0.0102165	0.160826	0.167222	0.000438508
R-peptide for PBP2c	STAAU-R_mecC_IALALGAK_459,29_PEP	0.102306	0.0913444	0.00168885	0.0118689	0.144889	0.126734	0.151983	0.047861	0.162745	0.129683	0.152108	0.00574956	0.00487587	0.148639	0.045938	0.148536	0.147436	0.122091	0.176227	0.199702	0.143557	0.230915	0.209554	0.00157853	0.000373499	0.148725	0.183949	0.250899	0.214369	0.222992	0.1702	0.184183	0.128236	0.0028043	0.0027841	0.170313	0.114406	0.186783	0.0365603	0.122293	0.0988728	0.0137896	0.0202783	0.00188496	0.00221376	0.145305	0.204104	0.0174099
R-peptide for PBP2c	STAAU-R_mecC_IALALGAK_572,38_PEP	0.102306	0.0913444	0.00168885	0.0118689	0.144889	0.126734	0.151983	0.047861	0.162745	0.129683	0.152108	0.00574956	0.00487587	0.148639	0.045938	0.148536	0.147436	0.122091	0.176227	0.199702	0.143557	0.230915	0.209554	0.00157853	0.000373499	0.148725	0.183949	0.250899	0.214369	0.222992	0.1702	0.184183	0.128236	0.0028043	0.0027841	0.170313	0.114406	0.186783	0.0365603	0.122293	0.0988728	0.0137896	0.0202783	0.00188496	0.00221376	0.145305	0.204104	0.0174099
R-peptide for PBP2c	STAAU-R_mecC_IALALGAK_643,41_PEP	0.102306	0.0913444	0.00168885	0.0118689	0.144889	0.126734	0.151983	0.047861	0.162745	0.129683	0.152108	0.00574956	0.00487587	0.148639	0.045938	0.148536	0.147436	0.122091	0.176227	0.199702	0.143557	0.230915	0.209554	0.00157853	0.000373499	0.148725	0.183949	0.250899	0.214369	0.222992	0.1702	0.184183	0.128236	0.0028043	0.0027841	0.170313	0.114406	0.186783	0.0365603	0.122293	0.0988728	0.0137896	0.0202783	0.00188496	0.00221376	0.145305	0.204104	0.0174099
R-peptide for PBP2c	STAAU-R_mecC_ILTSIIALK_644,43_PEP	0.133907	0.176086	0.00555676	0.00330499	0.0776965	0.124586	0.21918	0.148223	0.0289311	0.093225	0.0975663	0.00204394	0.000558314	0.0760428	0.102988	0.0796704	0.0661974	0.07113	0.132837	0.0909311	0.209383	0.0582994	0.136826	0.000633962	0.00481897	0.132089	0.209492	0.0784341	0.182268	0.110465	0.12237	0.202695	0.0767717	0.00154314	0.0040967	0.169732	0.186883	0.195819	0.0938457	0.0808953	0.210707	0.0763793	0.0899404	0.00848841	0.00255775	0.0373632	0.043865	0.131722
R-peptide for PBP2c	STAAU-R_mecC_ILTSIIALK_745,48_PEP	0.133907	0.176086	0.00555676	0.00330499	0.0776965	0.124586	0.21918	0.148223	0.0289311	0.093225	0.0975663	0.00204394	0.000558314	0.0760428	0.102988	0.0796704	0.0661974	0.07113	0.132837	0.0909311	0.209383	0.0582994	0.136826	0.000633962	0.00481897	0.132089	0.209492	0.0784341	0.182268	0.110465	0.12237	0.202695	0.0767717	0.00154314	0.0040967	0.169732	0.186883	0.195819	0.0938457	0.0808953	0.210707	0.0763793	0.0899404	0.00848841	0.00255775	0.0373632	0.043865	0.131722
R-peptide for PBP2c	STAAU-R_mecC_ILTSIIALK_858,57_PEP	0.133907	0.176086	0.00555676	0.00330499	0.0776965	0.124586	0.21918	0.148223	0.0289311	0.093225	0.0975663	0.00204394	0.000558314	0.0760428	0.102988	0.0796704	0.0661974	0.07113	0.132837	0.0909311	0.209383	0.0582994	0.136826	0.000633962	0.00481897	0.132089	0.209492	0.0784341	0.182268	0.110465	0.12237	0.202695	0.0767717	0.00154314	0.0040967	0.169732	0.186883	0.195819	0.0938457	0.0808953	0.210707	0.0763793	0.0899404	0.00848841	0.00255775	0.0373632	0.043865	0.131722
R-peptide for PBP2c	STAAU-R_mecC_LAYGEEEIVDR_1109,51_PEP	0.117667	0.1374	0.00468497	0.0107627	0.124816	0.0288753	0.0767044	0.202681	0.131642	0.109081	0.131678	0.00577859	0.0128799	0.127522	0.11227	0.0890492	0.12056	0.0778695	0.094038	0.0864609	0.058792	0.119859	0.149288	0.00392691	0.00899924	0.120211	0.172708	0.129046	0.136013	0.168048	0.181818	0.125401	0.129219	0.00368051	0.0014366	0.0309762	0.124308	0.0731158	0.0201505	0.0816519	0.0376095	0.122341	0.122758	0.00352613	0.00332189	0.12322	0.131121	0.198338
R-peptide for PBP2c	STAAU-R_mecC_LAYGEEEIVDR_760,38_PEP	0.117667	0.1374	0.00468497	0.0107627	0.124816	0.0288753	0.0767044	0.202681	0.131642	0.109081	0.131678	0.00577859	0.0128799	0.127522	0.11227	0.0890492	0.12056	0.0778695	0.094038	0.0864609	0.058792	0.119859	0.149288	0.00392691	0.00899924	0.120211	0.172708	0.129046	0.136013	0.168048	0.181818	0.125401	0.129219	0.00368051	0.0014366	0.0309762	0.124308	0.0731158	0.0201505	0.0816519	0.0376095	0.122341	0.122758	0.00352613	0.00332189	0.12322	0.131121	0.198338
R-peptide for PBP2c	STAAU-R_mecC_LAYGEEEIVDR_946,45_PEP	0.117667	0.1374	0.00468497	0.0107627	0.124816	0.0288753	0.0767044	0.202681	0.131642	0.109081	0.131678	0.00577859	0.0128799	0.127522	0.11227	0.0890492	0.12056	0.0778695	0.094038	0.0864609	0.058792	0.119859	0.149288	0.00392691	0.00899924	0.120211	0.172708	0.129046	0.136013	0.168048	0.181818	0.125401	0.129219	0.00368051	0.0014366	0.0309762	0.124308	0.0731158	0.0201505	0.0816519	0.0376095	0.122341	0.122758	0.00352613	0.00332189	0.12322	0.131121	0.198338
R-peptide for PBP2c	STAAU-R_mecC_SYNLQINTIK_716,43_PEP	0.0779696	0.0925974	0.000948917	0.0151041	0.0902397	0.0751266	0.107539	0.136467	0.0742346	0.139537	0.109031	0.00245814	0.00383896	0.192815	0.184831	0.186233	0.0757848	0.102187	0.162742	0.102634	0.184702	0.184134	0.190175	0.00718119	0.0067699	0.15617	0.107591	0.189434	0.111959	0.04718	0.142306	0.142857	0.192782	0.00300733	0.00151395	0.122158	0.145845	0.0893949	0.0698829	0.0796177	0.229195	0.0445908	0.0875157	0.00629195	0.00514693	0.153724	0.156005	0.169724
R-peptide for PBP2c	STAAU-R_mecC_SYNLQINTIK_829,51_PEP	0.0779696	0.0925974	0.000948917	0.0151041	0.0902397	0.0751266	0.107539	0.136467	0.0742346	0.139537	0.109031	0.00245814	0.00383896	0.192815	0.184831	0.186233	0.0757848	0.102187	0.162742	0.102634	0.184702	0.184134	0.190175	0.00718119	0.0067699	0.15617	0.107591	0.189434	0.111959	0.04718	0.142306	0.142857	0.192782	0.00300733	0.00151395	0.122158	0.145845	0.0893949	0.0698829	0.0796177	0.229195	0.0445908	0.0875157	0.00629195	0.00514693	0.153724	0.156005	0.169724
R-peptide for PBP2c	STAAU-R_mecC_SYNLQINTIK_943,56_PEP	0.0779696	0.0925974	0.000948917	0.0151041	0.0902397	0.0751266	0.107539	0.136467	0.0742346	0.139537	0.109031	0.00245814	0.00383896	0.192815	0.184831	0.186233	0.0757848	0.102187	0.162742	0.102634	0.184702	0.184134	0.190175	0.00718119	0.0067699	0.15617	0.107591	0.189434	0.111959	0.04718	0.142306	0.142857	0.192782	0.00300733	0.00151395	0.122158	0.145845	0.0893949	0.0698829	0.0796177	0.229195	0.0445908	0.0875157	0.00629195	0.00514693	0.153724	0.156005	0.169724
T-peptide for Protein A	STAAU-T_proteinA_DDPSQSANLLAEAK_614,83_PEP	0.000587258	0.0451501	0.00224081	0.00121506	0.00511913	0.0879282	0.00223748	0.0328771	0.0482915	0.0951641	0.0025943	0.000486773	0.00538703	0.00167157	0.00212378	0.0130201	0.000397745	0.0914626	0.189862	0.174569	0.0787671	0.00758314	0.00273236	0.00202823	0.0064363	0.000802908	0.00191286	0.00119017	0.00554286	0.15822	0.157197	0.00196851	0.00238798	0.000835054	0.00246002	0.00228364	0.000340297	0.0832506	0.131667	0.165476	0.138894	0.00158197	0.00586551	0.00207393	0.000564668	0.00491263	0.00126653	0.00136517
T-peptide for Protein A	STAAU-T_proteinA_DDPSQSANLLAEAK_829,48_PEP	0.000587258	0.0451501	0.00224081	0.00121506	0.00511913	0.0879282	0.00223748	0.0328771	0.0482915	0.0951641	0.0025943	0.000486773	0.00538703	0.00167157	0.00212378	0.0130201	0.000397745	0.0914626	0.189862	0.174569	0.0787671	0.00758314	0.00273236	0.00202823	0.0064363	0.000802908	0.00191286	0.00119017	0.00554286	0.15822	0.157197	0.00196851	0.00238798	0.000835054	0.00246002	0.00228364	0.000340297	0.0832506	0.131667	0.165476	0.138894	0.00158197	0.00586551	0.00207393	0.000564668	0.00491263	0.00126653	0.00136517
T-peptide for Protein A	STAAU-T_proteinA_DDPSQSANLLAEAK_916,51_PEP	0.000587258	0.0451501	0.00224081	0.00121506	0.00511913	0.0879282	0.00223748	0.0328771	0.0482915	0.0951641	0.0025943	0.000486773	0.00538703	0.00167157	0.00212378	0.0130201	0.000397745	0.0914626	0.189862	0.174569	0.0787671	0.00758314	0.00273236	0.00202823	0.0064363	0.000802908	0.00191286	0.00119017	0.00554286	0.15822	0.157197	0.00196851	0.00238798	0.000835054	0.00246002	0.00228364	0.000340297	0.0832506	0.131667	0.165476	0.138894	0.00158197	0.00586551	0.00207393	0.000564668	0.00491263	0.00126653	0.00136517
T-peptide for Protein A	STAAU-T_proteinA_DDPSQSANVLGEAQK_532,27_PEP	0.00166753	0.000865442	0.0545704	0.0608115	0.00529163	0.136841	0.00106143	0.0122992	0.184101	0.206892	0.0051327	0.208006	0.0270282	0.00105124	0.000602699	0.00263329	0.0618784	0.0509175	0.111001	0.180239	0.123734	0.00544259	0.0796739	0.0496414	0.14738	0.00157644	0.00082559	0.00106221	0.00521135	0.189868	0.159551	0.11582	0.00106374	0.223338	0.103787	0.00290427	0.00101226	0.130454	0.204408	0.167907	0.145036	0.181408	0.00169696	0.125457	0.0868615	0.071059	0.00182815	0.00507949
T-peptide for Protein A	STAAU-T_proteinA_DDPSQSANVLGEAQK_664,84_PEP	0.00166753	0.000865442	0.0545704	0.0608115	0.00529163	0.136841	0.00106143	0.0122992	0.184101	0.206892	0.0051327	0.208006	0.0270282	0.00105124	0.000602699	0.00263329	0.0618784	0.0509175	0.111001	0.180239	0.123734	0.00544259	0.0796739	0.0496414	0.14738	0.00157644	0.00082559	0.00106221	0.00521135	0.189868	0.159551	0.11582	0.00106374	0.223338	0.103787	0.00290427	0.00101226	0.130454	0.204408	0.167907	0.145036	0.181408	0.00169696	0.125457	0.0868615	0.071059	0.00182815	0.00507949
T-peptide for Protein A	STAAU-T_proteinA_DDPSQSANVLGEAQK_929,51_PEP	0.00166753	0.000865442	0.0545704	0.0608115	0.00529163	0.136841	0.00106143	0.0122992	0.184101	0.206892	0.0051327	0.208006	0.0270282	0.00105124	0.000602699	0.00263329	0.0618784	0.0509175	0.111001	0.180239	0.123734	0.00544259	0.0796739	0.0496414	0.14738	0.00157644	0.00082559	0.00106221	0.00521135	0.189868	0.159551	0.11582	0.00106374	0.223338	0.103787	0.00290427	0.00101226	0.130454	0.204408	0.167907	0.145036	0.181408	0.00169696	0.125457	0.0868615	0.071059	0.00182815	0.00507949
T-peptide for Protein A	STAAU-T_proteinA_DDPSQSTNVLGEAK_615,82_PEP	0.00111182	0.00247146	0.00531406	0.00304312	0.0744484	0.0463985	0.0747128	0.0726384	0.215442	0.17075	0.1354	0.00237683	0.0752176	0.000720104	0.00096108	0.0716927	0.000581261	0.080163	0.0196539	0.159041	0.120586	0.0693709	0.0590252	0.0643816	0.0629318	0.00140986	0.00673911	0.147405	0.00963969	0.153358	0.166635	0.0800108	0.00136616	0.00222031	0.00652269	0.000904479	0.0608939	0.180166	0.141622	0.0939139	0.104351	0.00322231	0.0598467	0.014075	0.00105113	0.0573006	0.0011829	0.000513732
T-peptide for Protein A	STAAU-T_proteinA_DDPSQSTNVLGEAK_831,46_PEP	0.00111182	0.00247146	0.00531406	0.00304312	0.0744484	0.0463985	0.0747128	0.0726384	0.215442	0.17075	0.1354	0.00237683	0.0752176	0.000720104	0.00096108	0.0716927	0.000581261	0.080163	0.0196539	0.159041	0.120586	0.0693709	0.0590252	0.0643816	0.0629318	0.00140986	0.00673911	0.147405	0.00963969	0.153358	0.166635	0.0800108	0.00136616	0.00222031	0.00652269	0.000904479	0.0608939	0.180166	0.141622	0.0939139	0.104351	0.00322231	0.0598467	0.014075	0.00105113	0.0573006	0.0011829	0.000513732
T-peptide for Protein A	STAAU-T_proteinA_DDPSQSTNVLGEAK_918,49_PEP	0.00111182	0.00247146	0.00531406	0.00304312	0.0744484	0.0463985	0.0747128	0.0726384	0.215442	0.17075	0.1354	0.00237683	0.0752176	0.000720104	0.00096108	0.0716927	0.000581261	0.080163	0.0196539	0.159041	0.120586	0.0693709	0.0590252	0.0643816	0.0629318	0.00140986	0.00673911	0.147405	0.00963969	0.153358	0.166635	0.0800108	0.00136616	0.00222031	0.00652269	0.000904479	0.0608939	0.180166	0.141622	0.0939139	0.104351	0.00322231	0.0598467	0.014075	0.00105113	0.0573006	0.0011829	0.000513732
T-peptide for Protein A	STAAU-T_proteinA_DQQSAFYEILNMPNLNEEQR_500,25_PEP	0.0013314	0.0255314	0.00491051	0.00413355	0.0732544	0.17965	0.00695113	0.0920702	0.0658005	0.157787	0.155427	0.000602848	0.0120438	0.0672469	0.129368	0.0553325	0.0482154	0.113223	0.0341131	0.0720536	0.0499841	0.100422	0.0743623	0.0277134	0.00645755	0.0877416	0.120963	0.00242981	0.0770251	0.102004	0.0640054	0.0477254	0.0997039	0.00210987	0.00562411	0.0861909	0.000323552	0.115234	0.186347	0.138922	0.0799692	0.0568418	0.157603	0.00370998	0.00451379	0.0757977	0.0553527	0.0020982
T-peptide for Protein A	STAAU-T_proteinA_DQQSAFYEILNMPNLNEEQR_969,39_PEP	0.0013314	0.0255314	0.00491051	0.00413355	0.0732544	0.17965	0.00695113	0.0920702	0.0658005	0.157787	0.155427	0.000602848	0.0120438	0.0672469	0.129368	0.0553325	0.0482154	0.113223	0.0341131	0.0720536	0.0499841	0.100422	0.0743623	0.0277134	0.00645755	0.0877416	0.120963	0.00242981	0.0770251	0.102004	0.0640054	0.0477254	0.0997039	0.00210987	0.00562411	0.0861909	0.000323552	0.115234	0.186347	0.138922	0.0799692	0.0568418	0.157603	0.00370998	0.00451379	0.0757977	0.0553527	0.0020982
T-peptide for Protein A	STAAU-T_proteinA_DQQSAFYEILNMPNLNEEQR_999,49_PEP	0.0013314	0.0255314	0.00491051	0.00413355	0.0732544	0.17965	0.00695113	0.0920702	0.0658005	0.157787	0.155427	0.000602848	0.0120438	0.0672469	0.129368	0.0553325	0.0482154	0.113223	0.0341131	0.0720536	0.0499841	0.100422	0.0743623	0.0277134	0.00645755	0.0877416	0.120963	0.00242981	0.0770251	0.102004	0.0640054	0.0477254	0.0997039	0.00210987	0.00562411	0.0861909	0.000323552	0.115234	0.186347	0.138922	0.0799692	0.0568418	0.157603	0.00370998	0.00451379	0.0757977	0.0553527	0.0020982
T-peptide for Protein A	STAAU-T_proteinA_EDGNGVHVVKPGDTVNDIAK_1029,52_PEP	0.002947	0.00623578	0.0273863	0.00784068	0.0199746	0.0537327	0.0401775	0.0539962	0.146613	0.146096	0.0207248	0.00263245	0.0837594	0.00109812	0.00138448	0.0815881	0.00560453	0.102024	0.205209	0.170365	0.165876	0.100116	0.074524	0.107311	0.0807261	0.00524064	0.0201939	0.0194091	0.0982462	0.0438958	0.0958946	0.0210118	0.0008839	0.0380044	0.0452348	0.00353958	0.000390175	0.17439	0.108154	0.0919902	0.078812	0.00271598	0.074314	0.0097683	0.0071829	0.00746982	0.00546511	0.000741647
T-peptide for Protein A	STAAU-T_proteinA_EDGNGVHVVKPGDTVNDIAK_515,26_PEP	0.002947	0.00623578	0.0273863	0.00784068	0.0199746	0.0537327	0.0401775	0.0539962	0.146613	0.146096	0.0207248	0.00263245	0.0837594	0.00109812	0.00138448	0.0815881	0.00560453	0.102024	0.205209	0.170365	0.165876	0.100116	0.074524	0.107311	0.0807261	0.00524064	0.0201939	0.0194091	0.0982462	0.0438958	0.0958946	0.0210118	0.0008839	0.0380044	0.0452348	0.00353958	0.000390175	0.17439	0.108154	0.0919902	0.078812	0.00271598	0.074314	0.0097683	0.0071829	0.00746982	0.00546511	0.000741647
T-peptide for Protein A	STAAU-T_proteinA_EDGNGVHVVKPGDTVNDIAK_746,91_PEP	0.002947	0.00623578	0.0273863	0.00784068	0.0199746	0.0537327	0.0401775	0.0539962	0.146613	0.146096	0.0207248	0.00263245	0.0837594	0.00109812	0.00138448	0.0815881	0.00560453	0.102024	0.205209	0.170365	0.165876	0.100116	0.074524	0.107311	0.0807261	0.00524064	0.0201939	0.0194091	0.0982462	0.0438958	0.0958946	0.0210118	0.0008839	0.0380044	0.0452348	0.00353958	0.000390175	0.17439	0.108154	0.0919902	0.078812	0.00271598	0.074314	0.0097683	0.0071829	0.00746982	0.00546511	0.000741647
T-peptide for Protein A	STAAU-T_proteinA_EILAEAK_347,19_PEP	0.000492858	0.00109971	0.00140543	0.00186077	0.00179851	0.0523805	0.000514127	0.00340736	0.133902	0.0501689	0.00101081	0.000337938	0.00265221	0.000252454	0.000572477	0.0134165	0.000290826	0.0900256	0.0704922	0.0350062	0.0972359	0.00667071	0.00946229	0.00420463	0.0053915	0.000330894	0.000736922	0.000511065	0.00413135	0.181463	0.0654789	0.00113125	0.000480805	0.00095044	0.00124934	0.000284863	0.000135826	0.137388	0.131095	0.10442	0.197345	0.0010001	0.00387124	0.000796434	0.000523443	0.000654733	0.00071513	0.000328596
T-peptide for Protein A	STAAU-T_proteinA_EILAEAK_418,23_PEP	0.000492858	0.00109971	0.00140543	0.00186077	0.00179851	0.0523805	0.000514127	0.00340736	0.133902	0.0501689	0.00101081	0.000337938	0.00265221	0.000252454	0.000572477	0.0134165	0.000290826	0.0900256	0.0704922	0.0350062	0.0972359	0.00667071	0.00946229	0.00420463	0.0053915	0.000330894	0.000736922	0.000511065	0.00413135	0.181463	0.0654789	0.00113125	0.000480805	0.00095044	0.00124934	0.000284863	0.000135826	0.137388	0.131095	0.10442	0.197345	0.0010001	0.00387124	0.000796434	0.000523443	0.000654733	0.00071513	0.000328596
T-peptide for Protein A	STAAU-T_proteinA_EILAEAK_531,31_PEP	0.000492858	0.00109971	0.00140543	0.00186077	0.00179851	0.0523805	0.000514127	0.00340736	0.133902	0.0501689	0.00101081	0.000337938	0.00265221	0.000252454	0.000572477	0.0134165	0.000290826	0.0900256	0.0704922	0.0350062	0.0972359	0.00667071	0.00946229	0.00420463	0.0053915	0.000330894	0.000736922	0.000511065	0.00413135	0.181463	0.0654789	0.00113125	0.000480805	0.00095044	0.00124934	0.000284863	0.000135826	0.137388	0.131095	0.10442	0.197345	0.0010001	0.00387124	0.000796434	0.000523443	0.000654733	0.00071513	0.000328596
T-peptide for Protein A	STAAU-T_proteinA_EQQNAFYEILHLPNLNEEQR_884,45_PEP	0.00396265	0.0311363	0.00371046	0.0913979	0.130975	0.102293	0.00331063	0.174055	0.170127	0.0106883	0.00746424	0.0021979	0.108982	0.00284929	0.00226462	0.0164844	0.00363507	0.0140221	0.0116692	0.00735965	0.132791	0.0050652	0.175319	0.0560164	0.154532	0.00070629	0.0970069	0.0159808	0.0399571	0.142871	0.167728	0.00759972	0.00171657	0.00112259	0.00866229	0.00246127	0.00112962	0.103398	0.04183	0.0767726	0.0328765	0.00262471	0.0808332	0.00202478	0.114827	0.0132703	0.00408363	0.00576303
T-peptide for Protein A	STAAU-T_proteinA_EQQNAFYEILHLPNLNEEQR_962,98_PEP	0.00396265	0.0311363	0.00371046	0.0913979	0.130975	0.102293	0.00331063	0.174055	0.170127	0.0106883	0.00746424	0.0021979	0.108982	0.00284929	0.00226462	0.0164844	0.00363507	0.0140221	0.0116692	0.00735965	0.132791	0.0050652	0.175319	0.0560164	0.154532	0.00070629	0.0970069	0.0159808	0.0399571	0.142871	0.167728	0.00759972	0.00171657	0.00112259	0.00866229	0.00246127	0.00112962	0.103398	0.04183	0.0767726	0.0328765	0.00262471	0.0808332	0.00202478	0.114827	0.0132703	0.00408363	0.00576303
T-peptide for Protein A	STAAU-T_proteinA_EQQNAFYEILHLPNLNEEQR_993,51_PEP	0.00396265	0.0311363	0.00371046	0.0913979	0.130975	0.102293	0.00331063	0.174055	0.170127	0.0106883	0.00746424	0.0021979	0.108982	0.00284929	0.00226462	0.0164844	0.00363507	0.0140221	0.0116692	0.00735965	0.132791	0.0050652	0.175319	0.0560164	0.154532	0.00070629	0.0970069	0.0159808	0.0399571	0.142871	0.167728	0.00759972	0.00171657	0.00112259	0.00866229	0.00246127	0.00112962	0.103398	0.04183	0.0767726	0.0328765	0.00262471	0.0808332	0.00202478	0.114827	0.0132703	0.00408363	0.00576303
T-peptide for Protein A	STAAU-T_proteinA_EQQNAFYEILHLPNLTEEQR_877,96_PEP	0.000845257	0.00222023	0.000567773	0.0493172	0.00309117	0.13436	0.00245795	0.0238216	0.0603482	0.176055	0.000895354	0.000880486	0.00877971	0.00151866	0.00128066	0.00398212	0.00244059	0.0760244	0.16371	0.133596	0.129025	0.00920012	0.0361148	0.0125064	0.00712915	0.000753864	0.0015542	0.000331624	0.0056939	0.128311	0.0212372	0.00142185	0.000817597	0.0016893	0.00082022	0.00163426	0.000509924	0.00731452	0.0665888	0.135057	0.117666	0.001017	0.00462715	0.00212837	0.000486899	0.0018823	0.000375565	0.000649265
T-peptide for Protein A	STAAU-T_proteinA_EQQNAFYEILHLPNLTEEQR_951,49_PEP	0.000845257	0.00222023	0.000567773	0.0493172	0.00309117	0.13436	0.00245795	0.0238216	0.0603482	0.176055	0.000895354	0.000880486	0.00877971	0.00151866	0.00128066	0.00398212	0.00244059	0.0760244	0.16371	0.133596	0.129025	0.00920012	0.0361148	0.0125064	0.00712915	0.000753864	0.0015542	0.000331624	0.0056939	0.128311	0.0212372	0.00142185	0.000817597	0.0016893	0.00082022	0.00163426	0.000509924	0.00731452	0.0665888	0.135057	0.117666	0.001017	0.00462715	0.00212837	0.000486899	0.0018823	0.000375565	0.000649265
T-peptide for Protein A	STAAU-T_proteinA_EQQNAFYEILHLPNLTEEQR_986,49_PEP	0.000845257	0.00222023	0.000567773	0.0493172	0.00309117	0.13436	0.00245795	0.0238216	0.0603482	0.176055	0.000895354	0.000880486	0.00877971	0.00151866	0.00128066	0.00398212	0.00244059	0.0760244	0.16371	0.133596	0.129025	0.00920012	0.0361148	0.0125064	0.00712915	0.000753864	0.0015542	0.000331624	0.0056939	0.128311	0.0212372	0.00142185	0.000817597	0.0016893	0.00082022	0.00163426	0.000509924	0.00731452	0.0665888	0.135057	0.117666	0.001017	0.00462715	0.00212837	0.000486899	0.0018823	0.000375565	0.000649265
T-peptide for Protein A	STAAU-T_proteinA_EQQNAFYEILNMPNLNEEQR_500,25_PEP	0.00148756	0.00429646	0.00639501	0.164911	0.00579718	0.0794194	0.104387	0.0221242	0.138836	0.0986294	0.00546445	0.0027287	0.0347343	0.00168821	0.00270281	0.0195384	0.196396	0.118398	0.116652	0.151968	0.146648	0.0400011	0.0352489	0.147379	0.171813	0.0028486	0.00384633	0.150614	0.168004	0.180095	0.0534213	0.0127796	0.00181488	0.00803049	0.00598316	0.00175869	0.0933566	0.160701	0.179086	0.126228	0.153432	0.0128495	0.0246722	0.0081356	0.00695803	0.00326007	0.00488969	0.00434168
T-peptide for Protein A	STAAU-T_proteinA_EQQNAFYEILNMPNLNEEQR_735,87_PEP	0.00148756	0.00429646	0.00639501	0.164911	0.00579718	0.0794194	0.104387	0.0221242	0.138836	0.0986294	0.00546445	0.0027287	0.0347343	0.00168821	0.00270281	0.0195384	0.196396	0.118398	0.116652	0.151968	0.146648	0.0400011	0.0352489	0.147379	0.171813	0.0028486	0.00384633	0.150614	0.168004	0.180095	0.0534213	0.0127796	0.00181488	0.00803049	0.00598316	0.00175869	0.0933566	0.160701	0.179086	0.126228	0.153432	0.0128495	0.0246722	0.0081356	0.00695803	0.00326007	0.00488969	0.00434168
T-peptide for Protein A	STAAU-T_proteinA_EQQNAFYEILNMPNLNEEQR_999,49_PEP	0.00148756	0.00429646	0.00639501	0.164911	0.00579718	0.0794194	0.104387	0.0221242	0.138836	0.0986294	0.00546445	0.0027287	0.0347343	0.00168821	0.00270281	0.0195384	0.196396	0.118398	0.116652	0.151968	0.146648	0.0400011	0.0352489	0.147379	0.171813	0.0028486	0.00384633	0.150614	0.168004	0.180095	0.0534213	0.0127796	0.00181488	0.00803049	0.00598316	0.00175869	0.0933566	0.160701	0.179086	0.126228	0.153432	0.0128495	0.0246722	0.0081356	0.00695803	0.00326007	0.00488969	0.00434168
T-peptide for Protein A	STAAU-T_proteinA_LNDAQAPK_514,3_PEP	0.000310005	0.00938453	0.00650148	0.00427877	0.00592282	0.00860718	0.000998664	0.160971	0.135534	0.0949965	0.00384571	0.000194744	0.0206556	0.0027019	0.0218063	0.101592	0.208634	0.0350384	0.121715	0.150855	0.0235313	0.0726573	0.10888	0.0998852	0.104898	0.00179711	0.192598	0.00709313	0.0954605	0.0595439	0.0954332	0.00217171	0.00413246	0.00628385	0.0151746	0.0346864	0.00769315	0.090305	0.0180896	0.116551	0.0469356	0.00165606	0.0827728	0.162064	0.00368657	0.00662161	0.00326509	0.00134013
T-peptide for Protein A	STAAU-T_proteinA_LNDAQAPK_629,33_PEP	0.000310005	0.00938453	0.00650148	0.00427877	0.00592282	0.00860718	0.000998664	0.160971	0.135534	0.0949965	0.00384571	0.000194744	0.0206556	0.0027019	0.0218063	0.101592	0.208634	0.0350384	0.121715	0.150855	0.0235313	0.0726573	0.10888	0.0998852	0.104898	0.00179711	0.192598	0.00709313	0.0954605	0.0595439	0.0954332	0.00217171	0.00413246	0.00628385	0.0151746	0.0346864	0.00769315	0.090305	0.0180896	0.116551	0.0469356	0.00165606	0.0827728	0.162064	0.00368657	0.00662161	0.00326509	0.00134013
T-peptide for Protein A	STAAU-T_proteinA_LNDAQAPK_743,37_PEP	0.000310005	0.00938453	0.00650148	0.00427877	0.00592282	0.00860718	0.000998664	0.160971	0.135534	0.0949965	0.00384571	0.000194744	0.0206556	0.0027019	0.0218063	0.101592	0.208634	0.0350384	0.121715	0.150855	0.0235313	0.0726573	0.10888	0.0998852	0.104898	0.00179711	0.192598	0.00709313	0.0954605	0.0595439	0.0954332	0.00217171	0.00413246	0.00628385	0.0151746	0.0346864	0.00769315	0.090305	0.0180896	0.116551	0.0469356	0.00165606	0.0827728	0.162064	0.00368657	0.00662161	0.00326509	0.00134013
T-peptide for Protein A	STAAU-T_proteinA_LNDSQAPK_530,29_PEP	0.002792	0.0631909	0.0225796	0.00460083	0.0614206	0.20989	0.0403458	0.128808	0.125897	0.218121	0.0556051	0.000473063	0.157904	0.00173722	0.0389745	0.211821	0.0246173	0.209842	0.20699	0.0901446	0.151519	0.0714376	0.152666	0.124024	0.161368	0.0569895	0.0487328	0.00592386	0.203796	0.142248	0.197163	0.164755	0	0.0799004	0.0436296	0.0865222	0.0226566	0.172051	0.130513	0.125487	0.0384048	0.0526988	0.022332	0.19062	0.0316835	0.0853502	0.0353115	0.000776575
T-peptide for Protein A	STAAU-T_proteinA_LNDSQAPK_645,32_PEP	0.002792	0.0631909	0.0225796	0.00460083	0.0614206	0.20989	0.0403458	0.128808	0.125897	0.218121	0.0556051	0.000473063	0.157904	0.00173722	0.0389745	0.211821	0.0246173	0.209842	0.20699	0.0901446	0.151519	0.0714376	0.152666	0.124024	0.161368	0.0569895	0.0487328	0.00592386	0.203796	0.142248	0.197163	0.164755	0	0.0799004	0.0436296	0.0865222	0.0226566	0.172051	0.130513	0.125487	0.0384048	0.0526988	0.022332	0.19062	0.0316835	0.0853502	0.0353115	0.000776575
T-peptide for Protein A	STAAU-T_proteinA_LNDSQAPK_759,36_PEP	0.002792	0.0631909	0.0225796	0.00460083	0.0614206	0.20989	0.0403458	0.128808	0.125897	0.218121	0.0556051	0.000473063	0.157904	0.00173722	0.0389745	0.211821	0.0246173	0.209842	0.20699	0.0901446	0.151519	0.0714376	0.152666	0.124024	0.161368	0.0569895	0.0487328	0.00592386	0.203796	0.142248	0.197163	0.164755	0	0.0799004	0.0436296	0.0865222	0.0226566	0.172051	0.130513	0.125487	0.0384048	0.0526988	0.022332	0.19062	0.0316835	0.0853502	0.0353115	0.000776575
T-peptide for Protein A	STAAU-T_proteinA_LNESQAPK_530,29_PEP	0.000254953	0.00825061	0.0166691	0.00334709	0.0264391	0.0733238	0.00727061	0.136987	0.0444774	0.0528232	0.00739644	0.00237414	0.134882	0.00143966	0.0183829	0.0253663	0.0269154	0.10544	0.024298	0.0228352	0.124577	0.023954	0.121714	0.0207064	0.12595	0.0023447	0.0928637	0.00413468	0.0446541	0.0272778	0.120003	0.0104896	0.00428642	0.00387122	0.0239574	0.0122841	0.00281453	0.104127	0.0761913	0.104213	0.109046	0.00213092	0.0371074	0.019498	0.170483	0.0254867	0.0166424	0.00071043
T-peptide for Protein A	STAAU-T_proteinA_LNESQAPK_659,34_PEP	0.000254953	0.00825061	0.0166691	0.00334709	0.0264391	0.0733238	0.00727061	0.136987	0.0444774	0.0528232	0.00739644	0.00237414	0.134882	0.00143966	0.0183829	0.0253663	0.0269154	0.10544	0.024298	0.0228352	0.124577	0.023954	0.121714	0.0207064	0.12595	0.0023447	0.0928637	0.00413468	0.0446541	0.0272778	0.120003	0.0104896	0.00428642	0.00387122	0.0239574	0.0122841	0.00281453	0.104127	0.0761913	0.104213	0.109046	0.00213092	0.0371074	0.019498	0.170483	0.0254867	0.0166424	0.00071043
T-peptide for Protein A	STAAU-T_proteinA_LNESQAPK_773,38_PEP	0.000254953	0.00825061	0.0166691	0.00334709	0.0264391	0.0733238	0.00727061	0.136987	0.0444774	0.0528232	0.00739644	0.00237414	0.134882	0.00143966	0.0183829	0.0253663	0.0269154	0.10544	0.024298	0.0228352	0.124577	0.023954	0.121714	0.0207064	0.12595	0.0023447	0.0928637	0.00413468	0.0446541	0.0272778	0.120003	0.0104896	0.00428642	0.00387122	0.0239574	0.0122841	0.00281453	0.104127	0.0761913	0.104213	0.109046	0.00213092	0.0371074	0.019498	0.170483	0.0254867	0.0166424	0.00071043
T-peptide for Protein A	STAAU-T_proteinA_NGFIQSLK_475,29_PEP	0.00062845	0.000124401	0.00238677	0.0012569	0.00201674	0.0807611	6.47254e-05	0.00330951	0.15581	0.138841	0.00014412	0.00224147	0.00721994	0.00170847	0.000919886	0.00191102	0.00101693	0.11913	0.0802331	0.0935746	0.163087	0.00373506	0.0062458	0.00144151	0.000706569	0.00173835	0.000814465	0.00065612	0.0014371	0.168745	0.179757	0.000406471	0.028769	0.000348324	0.00136287	0.000131175	0.0046225	0.100527	0.16021	0.187524	0.156291	0.00132932	0.00100726	0.000737396	0.00193167	0.0014224	0.00149367	0.00172838
T-peptide for Protein A	STAAU-T_proteinA_NGFIQSLK_588,37_PEP	0.00062845	0.000124401	0.00238677	0.0012569	0.00201674	0.0807611	6.47254e-05	0.00330951	0.15581	0.138841	0.00014412	0.00224147	0.00721994	0.00170847	0.000919886	0.00191102	0.00101693	0.11913	0.0802331	0.0935746	0.163087	0.00373506	0.0062458	0.00144151	0.000706569	0.00173835	0.000814465	0.00065612	0.0014371	0.168745	0.179757	0.000406471	0.028769	0.000348324	0.00136287	0.000131175	0.0046225	0.100527	0.16021	0.187524	0.156291	0.00132932	0.00100726	0.000737396	0.00193167	0.0014224	0.00149367	0.00172838
T-peptide for Protein A	STAAU-T_proteinA_NGFIQSLK_792,46_PEP	0.00062845	0.000124401	0.00238677	0.0012569	0.00201674	0.0807611	6.47254e-05	0.00330951	0.15581	0.138841	0.00014412	0.00224147	0.00721994	0.00170847	0.000919886	0.00191102	0.00101693	0.11913	0.0802331	0.0935746	0.163087	0.00373506	0.0062458	0.00144151	0.000706569	0.00173835	0.000814465	0.00065612	0.0014371	0.168745	0.179757	0.000406471	0.028769	0.000348324	0.00136287	0.000131175	0.0046225	0.100527	0.16021	0.187524	0.156291	0.00132932	0.00100726	0.000737396	0.00193167	0.0014224	0.00149367	0.00172838
T-peptide for Protein A	STAAU-T_proteinA_NMIKPGQELVVDK_556,82_PEP	0.00167629	0.016215	0.0344745	0.00227503	0.0446228	0.0775185	0.0155051	0.0062772	0.0682193	0.138567	0.00839056	0.00162967	0.113168	0.000885469	0.000261989	0.032782	0.0080435	0.0530543	0.107745	0.162785	0.0115435	0.0383402	0.0362736	0.126171	0.0146894	0.0345353	0.0086273	0.00851768	0.0261773	0.0102159	0.0946156	0.00423303	0.000596587	0.025847	0.0175402	0.0291987	0.00238128	0.107087	0.0396217	0.0211276	0.0213299	0.0248296	0.0318323	0.0413849	0.0044934	0.0324649	0.0141416	0.00628282
T-peptide for Protein A	STAAU-T_proteinA_NMIKPGQELVVDK_830,46_PEP	0.00167629	0.016215	0.0344745	0.00227503	0.0446228	0.0775185	0.0155051	0.0062772	0.0682193	0.138567	0.00839056	0.00162967	0.113168	0.000885469	0.000261989	0.032782	0.0080435	0.0530543	0.107745	0.162785	0.0115435	0.0383402	0.0362736	0.126171	0.0146894	0.0345353	0.0086273	0.00851768	0.0261773	0.0102159	0.0946156	0.00423303	0.000596587	0.025847	0.0175402	0.0291987	0.00238128	0.107087	0.0396217	0.0211276	0.0213299	0.0248296	0.0318323	0.0413849	0.0044934	0.0324649	0.0141416	0.00628282
T-peptide for Protein A	STAAU-T_proteinA_NMIKPGQELVVDK_984,54_PEP	0.00167629	0.016215	0.0344745	0.00227503	0.0446228	0.0775185	0.0155051	0.0062772	0.0682193	0.138567	0.00839056	0.00162967	0.113168	0.000885469	0.000261989	0.032782	0.0080435	0.0530543	0.107745	0.162785	0.0115435	0.0383402	0.0362736	0.126171	0.0146894	0.0345353	0.0086273	0.00851768	0.0261773	0.0102159	0.0946156	0.00423303	0.000596587	0.025847	0.0175402	0.0291987	0.00238128	0.107087	0.0396217	0.0211276	0.0213299	0.0248296	0.0318323	0.0413849	0.0044934	0.0324649	0.0141416	0.00628282
V-peptide for PVL	STAAU-V_LukF_GNFNPEFIGVLSR_531,42_PEP	0.00119127	0.0836864	0.035882	0.0360382	0.00103292	0.00386436	0.0316021	0.165735	0.0490759	0.00757819	0.0009031	0.211182	0.09726	0.00172078	0.00413695	0.126643	0.0999833	0.181136	0.174936	0.102435	0.092256	0.0917466	0.0569704	0.0944771	0.0183903	0.00227206	0.00326105	0.137767	0.181623	0.235369	0.15148	0.0568945	0.0736096	0.198628	0.0209123	0.000884714	0.0821339	0.0373831	0.0127238	0.0375529	0.136881	0.0687786	0.0351176	0.0841269	0.0120149	0.00530339	0.00324593	0.130982
V-peptide for PVL	STAAU-V_LukF_GNFNPEFIGVLSR_791,48_PEP	0.00119127	0.0836864	0.035882	0.0360382	0.00103292	0.00386436	0.0316021	0.165735	0.0490759	0.00757819	0.0009031	0.211182	0.09726	0.00172078	0.00413695	0.126643	0.0999833	0.181136	0.174936	0.102435	0.092256	0.0917466	0.0569704	0.0944771	0.0183903	0.00227206	0.00326105	0.137767	0.181623	0.235369	0.15148	0.0568945	0.0736096	0.198628	0.0209123	0.000884714	0.0821339	0.0373831	0.0127238	0.0375529	0.136881	0.0687786	0.0351176	0.0841269	0.0120149	0.00530339	0.00324593	0.130982
V-peptide for PVL	STAAU-V_LukF_GNFNPEFIGVLSR_920,52_PEP	0.00119127	0.0836864	0.035882	0.0360382	0.00103292	0.00386436	0.0316021	0.165735	0.0490759	0.00757819	0.0009031	0.211182	0.09726	0.00172078	0.00413695	0.126643	0.0999833	0.181136	0.174936	0.102435	0.092256	0.0917466	0.0569704	0.0944771	0.0183903	0.00227206	0.00326105	0.137767	0.181623	0.235369	0.15148	0.0568945	0.0736096	0.198628	0.0209123	0.000884714	0.0821339	0.0373831	0.0127238	0.0375529	0.136881	0.0687786	0.0351176	0.0841269	0.0120149	0.00530339	0.00324593	0.130982
V-peptide for PVL	STAAU-V_LukS_ANSFITSLGK_618,4_PEP	0.00189479	0.202214	0.217978	0.138477	0.00136321	0.0014141	0.135397	0.0762927	0.103608	0.0527968	0.00156247	0.107926	0.127661	0.00105641	0.00555537	0.0126751	0.205949	0.0665705	0.111847	0.207424	0.0655683	0.0691817	0.103427	0.0959337	0.0771734	0.00130596	0.0014719	0.0945582	0.111556	0.167315	0.150222	0.0923424	0.0480184	0.203481	0.0951539	0.000868162	0.104841	0.00663925	0.136425	0.122567	0.0561926	0.0202002	0.235642	0.0165942	0.172428	0.0103676	0.0176653	0.0848295
V-peptide for PVL	STAAU-V_LukS_ANSFITSLGK_765,45_PEP	0.00189479	0.202214	0.217978	0.138477	0.00136321	0.0014141	0.135397	0.0762927	0.103608	0.0527968	0.00156247	0.107926	0.127661	0.00105641	0.00555537	0.0126751	0.205949	0.0665705	0.111847	0.207424	0.0655683	0.0691817	0.103427	0.0959337	0.0771734	0.00130596	0.0014719	0.0945582	0.111556	0.167315	0.150222	0.0923424	0.0480184	0.203481	0.0951539	0.000868162	0.104841	0.00663925	0.136425	0.122567	0.0561926	0.0202002	0.235642	0.0165942	0.172428	0.0103676	0.0176653	0.0848295
V-peptide for PVL	STAAU-V_LukS_ANSFITSLGK_852,48_PEP	0.00189479	0.202214	0.217978	0.138477	0.00136321	0.0014141	0.135397	0.0762927	0.103608	0.0527968	0.00156247	0.107926	0.127661	0.00105641	0.00555537	0.0126751	0.205949	0.0665705	0.111847	0.207424	0.0655683	0.0691817	0.103427	0.0959337	0.0771734	0.00130596	0.0014719	0.0945582	0.111556	0.167315	0.150222	0.0923424	0.0480184	0.203481	0.0951539	0.000868162	0.104841	0.00663925	0.136425	0.122567	0.0561926	0.0202002	0.235642	0.0165942	0.172428	0.0103676	0.0176653	0.0848295
V-peptide for PVL	STAAU-V_LukS_SVQWGIK_503,3_PEP	0.00297039	0.0850474	0.175109	0.0445499	0.000964497	0.00852644	0.106203	0.0886508	0.0335893	0.144343	0.0132804	0.124244	0.0819592	0.00354624	0.0126792	0.0692295	0.10428	0.164125	0.132111	0.0104154	0.126956	0.0814841	0.0866967	0.0577869	0.0902925	0.000536441	0.0021002	0.108681	0.117645	0.14465	0.0921872	0.0917361	0.126687	0.175069	0.135703	0.00425806	0.148061	0.179407	0.10496	0.124868	0.127392	0.0787077	0.0600849	0.173079	0.129897	0.00250783	0.015501	0.120016
V-peptide for PVL	STAAU-V_LukS_SVQWGIK_631,36_PEP	0.00297039	0.0850474	0.175109	0.0445499	0.000964497	0.00852644	0.106203	0.0886508	0.0335893	0.144343	0.0132804	0.124244	0.0819592	0.00354624	0.0126792	0.0692295	0.10428	0.164125	0.132111	0.0104154	0.126956	0.0814841	0.0866967	0.0577869	0.0902925	0.000536441	0.0021002	0.108681	0.117645	0.14465	0.0921872	0.0917361	0.126687	0.175069	0.135703	0.00425806	0.148061	0.179407	0.10496	0.124868	0.127392	0.0787077	0.0600849	0.173079	0.129897	0.00250783	0.015501	0.120016
V-peptide for PVL	STAAU-V_LukS_SVQWGIK_730,42_PEP	0.00297039	0.0850474	0.175109	0.0445499	0.000964497	0.00852644	0.106203	0.0886508	0.0335893	0.144343	0.0132804	0.124244	0.0819592	0.00354624	0.0126792	0.0692295	0.10428	0.164125	0.132111	0.0104154	0.126956	0.0814841	0.0866967	0.0577869	0.0902925	0.000536441	0.0021002	0.108681	0.117645	0.14465	0.0921872	0.0917361	0.126687	0.175069	0.135703	0.00425806	0.148061	0.179407	0.10496	0.124868	0.127392	0.0787077	0.0600849	0.173079	0.129897	0.00250783	0.015501	0.120016
V-peptide for PVL	STAAU-V_LukS_TNDPNVDLINYLPK_643,4_PEP	0.0132961	0.166255	0.111619	0.120405	0.00203792	0.00184712	0.111209	0.0779423	0.155329	0.183533	0.00139676	0.0216875	0.0243672	0.00608784	0.0040881	0.065944	0.104344	0.0953839	0.0571286	0.0328444	0.20009	0.116941	0.0825383	0.0574237	0.107183	0.00444882	0.00714029	0.155747	0.151915	0.035281	0.185164	0.0152647	0.0729799	0.0503225	0.157705	0.00198335	0.0651992	0.202089	0.182984	0.0396451	0.114419	0.186525	0.0817327	0.177928	0.0820502	0.0163514	0.0208409	0.0901868
V-peptide for PVL	STAAU-V_LukS_TNDPNVDLINYLPK_860,5_PEP	0.0132961	0.166255	0.111619	0.120405	0.00203792	0.00184712	0.111209	0.0779423	0.155329	0.183533	0.00139676	0.0216875	0.0243672	0.00608784	0.0040881	0.065944	0.104344	0.0953839	0.0571286	0.0328444	0.20009	0.116941	0.0825383	0.0574237	0.107183	0.00444882	0.00714029	0.155747	0.151915	0.035281	0.185164	0.0152647	0.0729799	0.0503225	0.157705	0.00198335	0.0651992	0.202089	0.182984	0.0396451	0.114419	0.186525	0.0817327	0.177928	0.0820502	0.0163514	0.0208409	0.0901868
V-peptide for PVL	STAAU-V_LukS_TNDPNVDLINYLPK_975,55_PEP	0.0132961	0.166255	0.111619	0.120405	0.00203792	0.00184712	0.111209	0.0779423	0.155329	0.183533	0.00139676	0.0216875	0.0243672	0.00608784	0.0040881	0.065944	0.104344	0.0953839	0.0571286	0.0328444	0.20009	0.116941	0.0825383	0.0574237	0.107183	0.00444882	0.00714029	0.155747	0.151915	0.035281	0.185164	0.0152647	0.0729799	0.0503225	0.157705	0.00198335	0.0651992	0.202089	0.182984	0.0396451	0.114419	0.186525	0.0817327	0.177928	0.0820502	0.0163514	0.0208409	0.0901868
V-peptide for TSST-1	STAAU-V_TSST_LPTPIELPLK_405,26_PEP	0.0053634	0.00339928	0.0448368	0.115757	0.0660575	0.0500665	0.0149208	0.00918506	0.121561	0.0388564	0.00353429	0.117225	0.0366067	0.0112524	0.0126633	0.0129538	0.0114594	0.111143	0.0190189	0.0268159	0.0736807	0.00921339	0.014397	0.000925893	0.124603	0.0843406	0.0752801	0.0389547	0.00748301	0.0124616	0.0852754	0.0313587	0.00531041	0.0240167	0.0035064	0.00761036	0.00672095	0.145096	0.115748	0.219695	0.0843195	0.0310639	0.0656002	0.243639	0.0313092	0.00552692	0.0175141	0.00984175
V-peptide for TSST-1	STAAU-V_TSST_LPTPIELPLK_809,51_PEP	0.0053634	0.00339928	0.0448368	0.115757	0.0660575	0.0500665	0.0149208	0.00918506	0.121561	0.0388564	0.00353429	0.117225	0.0366067	0.0112524	0.0126633	0.0129538	0.0114594	0.111143	0.0190189	0.0268159	0.0736807	0.00921339	0.014397	0.000925893	0.124603	0.0843406	0.0752801	0.0389547	0.00748301	0.0124616	0.0852754	0.0313587	0.00531041	0.0240167	0.0035064	0.00761036	0.00672095	0.145096	0.115748	0.219695	0.0843195	0.0310639	0.0656002	0.243639	0.0313092	0.00552692	0.0175141	0.00984175
V-peptide for TSST-1	STAAU-V_TSST_LPTPIELPLK_910,56_PEP	0.0053634	0.00339928	0.0448368	0.115757	0.0660575	0.0500665	0.0149208	0.00918506	0.121561	0.0388564	0.00353429	0.117225	0.0366067	0.0112524	0.0126633	0.0129538	0.0114594	0.111143	0.0190189	0.0268159	0.0736807	0.00921339	0.014397	0.000925893	0.124603	0.0843406	0.0752801	0.0389547	0.00748301	0.0124616	0.0852754	0.0313587	0.00531041	0.0240167	0.0035064	0.00761036	0.00672095	0.145096	0.115748	0.219695	0.0843195	0.0310639	0.0656002	0.243639	0.0313092	0.00552692	0.0175141	0.00984175
[truncated: 96 more columns]

## Sheet: Trained area mean ratio
Areas of transition peaks used to train the method and calculate the mean ratios. Peptides were selected to be characteristic of a given feature, to have 3 transition areas higher than 4000 (QTRAP 5500 arbitrary unit), to have a standard deviation of the retention time (min) lower than 0.03 and to be not noisy.				Train set	Train set	Train set	Train set	Train set	Train set	Train set	Train set	Train set	Train set	Train set	Train set	Train set	Train set	Train set	Train set	Train set	Train set	Train set	Train set	Train set	Train set	Train set	Train set	Train set	Train set	Train set	Train set	Train set	Train set	Train set	Train set	Train set	Train set	Train set	Train set	Train set	Train set
	Strain			Strain_001	Strain_005	Strain_051	Strain_052	Strain_049	Strain_087	Strain_015	Strain_007	Strain_044	Strain_046	Strain_009	Strain_053	Strain_054	Strain_090	Strain_091	Strain_029	Strain_023	Strain_003	Strain_006	Strain_010	Strain_033	Strain_019	Strain_024	Strain_055	Strain_056	Strain_088	Strain_089	Strain_041	Strain_031	Strain_012	Strain_014	Strain_027	Strain_047	Strain_057	Strain_058	Strain_092	Strain_043	Strain_020
Feature	Transitions	SD/mean (%)	Mean ratio		STAAU_005	STAAU_051	STAAU_052	STAAU_049	STAAU_087	STAAU_015	STAAU_007	STAAU_044	STAAU_046	STAAU_009	STAAU_053	STAAU_054	STAAU_090	STAAU_091	STAAU_029	STAAU_023	STAAU_003	STAAU_006	STAAU_010	STAAU_033	STAAU_019	STAAU_024	STAAU_055	STAAU_056	STAAU_088	STAAU_089	STAAU_041	STAAU_031	STAAU_012	STAAU_014	STAAU_027	STAAU_047	STAAU_057	STAAU_058	STAAU_092	STAAU_043	STAAU_020
I-peptide	STAAU-I_ATL_AYLAVPAAPK_653,4_PEP	2.32037	60.5011	59.0888	60.6721	59.7411	59.9458	60.604	57.6696	60.0087	58.3562			59.9629	58.8797	61.2929	61.1179	62.2935	60.149	60.5212					59.8024	59.206	60.7203	61.0483	62.5023	62.1593	59.8263	61.6849			61.318	57.5165	62.0492	61.3219	62.7464	62.3251
I-peptide	STAAU-I_ATL_AYLAVPAAPK_766,48_PEP	3.50197	38.8363	40.2315	38.5745	39.681	39.2373	38.6294	41.521	39.3533	40.9555			39.4456	40.3567	38.1293	38.2896	37.0603	39.286	38.6903					39.5021	40.148	38.6866	38.3211	36.8702	37.1873	39.5175	37.7337			38.0206	41.6723	37.3411	38.0402	36.6311	37.14
I-peptide	STAAU-I_ATL_AYLAVPAAPK_929,55_PEP	12.2585	0.66263	0.679718	0.75337	0.577861	0.816853	0.766631	0.80945	0.638049	0.688214			0.591483	0.763516	0.577882	0.592439	0.646164	0.564926	0.788471					0.695452	0.646025	0.593134	0.630557	0.627459	0.653368	0.656221	0.581422			0.66136	0.81128	0.609754	0.637922	0.622432	0.534854
I-peptide	STAAU-I_ATL_DYNSPTLIGWVK_1000,583_PEP	3.02633	17.4023	18.4011	17.8273	17.2719	16.9717	17.3347	17.5316		17.876			16.8936	18.2556	18.0187	18.0184	18.2645	17.0982	17.8289					17.7056	17.006	17.3476	16.8994	16.5896	16.7768	16.6306	16.8028			17.5813	17.6479	16.8042	17.4526	17.0368	17.3901
I-peptide	STAAU-I_ATL_DYNSPTLIGWVK_1114,625_PEP	5.28253	11.9878	12.8008	12.6101	12.776	12.5834	11.9963	12.9617		12.8526			11.9722	11.8884	12.8454	12.2593	12.1761	12.5154	12.8644					11.9823	12.1453	11.2507	11.3226	11.5485	11.142	11.242	11.2638			11.3906	11.9708	11.0696	11.3843	11.4144	11.4285
I-peptide	STAAU-I_ATL_DYNSPTLIGWVK_913,551_PEP	1.45431	70.61	68.7981	69.5626	69.9522	70.4449	70.669	69.5067		69.2715			71.1342	69.856	69.136	69.7223	69.5594	70.3864	69.3067					70.312	70.8487	71.4017	71.7781	71.862	72.0812	72.1274	71.9334			71.0281	70.3813	72.1262	71.1631	71.5488	71.1814
I-peptide	STAAU-I_ESXA_SQSYGQGSDQIR_1023,485_PEP	4.59905	14.8602	14.3657	15.7554	14.283	14.5929	16.2617	15.3305	15.327	14.2636			14.4277	14.9093	14.9794	14.5918	14.9352	14.1613	15.4878					14.1668	17.302	14.6244	14.945	14.6535	14.7734	14.3294	14.3315			14.7356	14.8559	14.8386	14.7214	14.8797	14.1175
I-peptide	STAAU-I_ESXA_SQSYGQGSDQIR_1110,517_PEP	3.40238	31.6247	34.6754	32.0728	31.8647	31.8405	33.2404	29.7689	32.3458	30.7214			32.8578	31.4792	32.5236	31.4208	32.8942	31.8	31.9638					32.0654	29.5464	31.8847	31.1166	31.6298	30.6076	31.8504	31.037			31.4218	32.0782	31.0105	30.9467	30.218	30.2341
I-peptide	STAAU-I_ESXA_SQSYGQGSDQIR_860,422_PEP	2.20238	53.5151	50.9589	52.1718	53.8523	53.5666	50.4979	54.9006	52.3272	55.015			52.7145	53.6115	52.497	53.9874	52.1706	54.0387	52.5484					53.7678	53.1515	53.4909	53.9383	53.7167	54.6189	53.8202	54.6315			53.8426	53.066	54.1509	54.332	54.9023	55.6484
I-peptide	STAAU-I_RL20_AFAQLVTK_588,372_PEP	9.89079	17.8127	18.989	15.2842	19.0372	14.9587	18.5568	15.2795	18.2405	15.2548			19.9656	17.5363	14.6654	16.917	15.5036	17.5386	15.3324					19.2466	18.245	17.8951	19.9001	19.4089	18.6551	18.2204	18.0586			18.969	16.1103	19.9807	19.699	19.3131	19.8077
I-peptide	STAAU-I_RL20_AFAQLVTK_659,409_PEP	3.12116	77.5225	76.451	80.7226	75.9361	81.7463	76.8118	81.1398	76.9259	81.1488			74.6285	77.9558	81.7373	78.7462	80.5363	77.8395	81.0689					75.5923	76.8772	77.1486	74.6839	75.1586	76.2516	77.0062	77.0717			76.0858	79.5358	74.5125	74.8451	75.4193	74.5701
I-peptide	STAAU-I_RL20_AFAQLVTK_806,477_PEP	14.5109	4.66475	4.56006	3.99318	5.02676	3.295	4.63142	3.58071	4.83361	3.5964			5.40588	4.50794	3.59734	4.33679	3.96014	4.62196	3.59875					5.16114	4.87784	4.95631	5.41599	5.43244	5.09329	4.77342	4.86969			4.94521	4.35396	5.5068	5.45594	5.26758	5.62222
I-peptide	STAAU-I_SSAA2_AGYTVNNTPK_672,37_PEP	2.8522	45.4905	43.9795	43.4295	43.4116	43.4475	46.2357	44.2693	44.0876	44.0839			44.841	45.9048	46.1998	45.5729	43.4892	44.6275	45.4087					45.3653	45.2867	47.0756	45.4476	46.5818	46.428	46.6634	47.4972			45.8983	46.9809	46.5129	47.2979	45.8756	47.3248
I-peptide	STAAU-I_SSAA2_AGYTVNNTPK_773,42_PEP	2.14674	46.7088	46.4889	47.4414	48.0238	49.0314	45.8433	47.5611	47.7273	47.5106			46.7862	46.1745	46.0775	46.2314	49.0263	47.4952	46.9416					46.9835	46.845	45.49	46.4039	45.9903	46.2082	46.1196	44.7403			46.4625	45.5054	46.6216	45.5944	47.2824	45.9485
I-peptide	STAAU-I_SSAA2_AGYTVNNTPK_936,48_PEP	8.11102	7.80067	9.5316	9.12917	8.56462	7.52109	7.92104	8.1696	8.18509	8.40548			8.37277	7.9207	7.72267	8.19574	7.48454	7.87729	7.64968					7.65123	7.86831	7.43439	8.1485	7.42787	7.36382	7.21697	7.76254			7.63917	7.51369	6.86554	7.10763	6.84201	6.72669
I-peptide	STAAU-I_SSAA2_SISSGYTSGR_640,3_PEP	9.02512	18.417	16.2771	16.9182	16.393		18.4505	19.3207	17.4147	23.6082			17.1918	17.6029	16.8265	18.015	18.0543	17.5109	23.5079					18.0843	17.4651	17.6771	18.3595	18.7087	18.7203	18.8219	18.823			18.3604	18.0793	19.0823	18.5981	18.7618	19.0433
I-peptide	STAAU-I_SSAA2_SISSGYTSGR_727,34_PEP	9.49703	14.9546	14.735	14.634	14.3998		16.1619	16.5083	16.4129	12.3416			14.9968	15.208	13.3791	15.5549	14.1021	14.9279	9.25172					14.9669	14.9862	15.9769	15.5337	15.3886	14.9688	15.8447	15.7375			15.4485	15.9991	15.5994	15.2621	15.3952	15.0058
I-peptide	STAAU-I_SSAA2_SISSGYTSGR_814,37_PEP	2.10676	66.6284	68.9879	68.4478	69.2072		65.3877	64.171	66.1724	64.0502			67.8114	67.1891	69.7944	66.4301	67.8436	67.5612	67.2404					66.9487	67.5487	66.3459	66.1068	65.9027	66.3108	65.3334	65.4395			66.1911	65.9216	65.3182	66.1397	65.843	65.9508
I-peptide	STAAU-I_TPIS_DFVNALPTLPDSK_1055,573_PEP	5.32806	24.4458	25.8027	26.0151	24.613	27.4694			25.6547	25.2293			25.6459	26.2632		25.2943	25.2324	23.5715	26.125					23.341	23.7369	23.3532		23.0519	23.4586	24.057	22.7219			23.4373	23.5607	23.5491	23.0226	23.5173	23.4212
I-peptide	STAAU-I_TPIS_DFVNALPTLPDSK_870,493_PEP	2.51282	53.2129	51.7518	51.1272	54.0954	50.01			52.0581	51.5815			52.6854	52.6042		53.5674	52.417	52.6631	50.9805					53.8139	54.7137	53.9347		54.3666	54.5299	54.656	54.8202			53.9711	54.3263	53.9903	53.8098	53.7724	54.0763
I-peptide	STAAU-I_TPIS_DFVNALPTLPDSK_941,53_PEP	3.04568	22.3413	22.4456	22.8577	21.2915	22.5205			22.2872	23.1892			21.6687	21.1326		21.1383	22.3506	23.7654	22.8945					22.8451	21.5494	22.7121		22.5816	22.0115	21.287	22.4578			22.5916	22.1131	22.4606	23.1676	22.7103	22.5024
I-peptide	STAAU-I_Y1195_NLVSEVTDAVEK_1076,547_PEP	3.27617	23.7529	24.0629	23.1382	24.214	23.6594	25.1129	23.8783	24.6526	23.9097			23.3416	24.8825	23.4108	23.4676	25.2212	24.0001						23.6608	24.7779	22.9363	24.0542	22.9131	23.7691	22.7267	22.6905			22.8263		24.0006	24.0841	23.8425	22.0952
I-peptide	STAAU-I_Y1195_NLVSEVTDAVEK_890,447_PEP	5.13418	12.5197	11.7331	11.9194	11.8377	11.8788	12.5357	12.4891	13.1063	11.7742			12.5504	12.0182	11.6154	12.6237	13.8557	11.6404						12.0724	12.6502	13.0289	12.6864	12.5725	12.2872	13.0761	12.5811			14.0621		12.9069	12.7616	12.327	13.4408
I-peptide	STAAU-I_Y1195_NLVSEVTDAVEK_977,479_PEP	1.464	63.7274	64.204	64.9424	63.9483	64.4617	62.3514	63.6326	62.241	64.3162			64.1081	63.0993	64.9738	63.9087	60.9231	64.3595						64.2668	62.5719	64.0348	63.2594	64.5144	63.9437	64.1972	64.7284			63.1117		63.0926	63.1544	63.8305	64.464
I-peptide	STAAU-I_Y197A_NITQDQDIHAVPK_664,41_PEP	5.03808	26.1212	24.7175	23.9415	24.7967	25.0567	24.9289	25.387	24.51	24.5511			24.358	26.1994	24.6751	25.5747	25.8903	24.8585	25.0509					26.8366	27.3167	27.4031	27.3137	26.9511	27.5466	27.2618	26.8938			27.2163	28.1092	26.9823	27.6207	28.1533	27.4125
I-peptide	STAAU-I_Y197A_NITQDQDIHAVPK_779,44_PEP	3.69003	29.2206	27.6134	28.1871	29.3614	27.8279	29.7497	26.7364	28.7709	28.4738			28.9417	27.7276	28.3082	29.2169	27.5104	29.084	30.0023					29.0968	29.394	29.5935	29.7305	30.1353	30.2571	29.6319	30.0222			30.0584	29.0595	30.8748	30.5625	30.6399	30.8302
I-peptide	STAAU-I_Y197A_NITQDQDIHAVPK_907,5_PEP	4.80155	44.6582	47.6691	47.8714	45.8419	47.1154	45.3214	47.8766	46.7191	46.975			46.7004	46.0731	47.0167	45.2084	46.5993	46.0576	44.9469					44.0666	43.2893	43.0034	42.9558	42.9136	42.1963	43.1063	43.084			42.7253	42.8313	42.1429	41.8168	41.2068	41.7573
R-peptide for PBP2a	STAAU-R_mecA_DINIQDR_418,22_PEP	7.272	23.0606							23.7566	22.0047								23.6006	21.3895	26.8247	22.3999				23.3849			23.5386	23.8964	23.0727	24.3536	24.9789	19.5883					22.1772	22.8462	21.156
R-peptide for PBP2a	STAAU-R_mecA_DINIQDR_531,3_PEP	7.58048	19.8822							20.2261	21.8392								19.1143	18.8828	16.9046	20.6633				21.9237			19.8379	20.6919	20.0712	20.8911	19.6325	16.3835					20.5115	20.5709	19.9712
R-peptide for PBP2a	STAAU-R_mecA_DINIQDR_645,33_PEP	4.00957	57.0572							56.0173	56.156								57.2852	59.7277	56.2707	56.9368				54.6914			56.6235	55.4116	56.8562	54.7553	55.3886	64.0282					57.3113	56.5828	58.8728
R-peptide for PBP2a	STAAU-R_mecA_ELSISEDYIK_754,36_PEP	2.6014	46.9897							46.9057	48.61								46.5963	47.772	45.3011	46.4646				47.1109			47.2147	47.1964	47.8453	47.0399	44.0744	46.9581					48.9695	48.0292	45.7469
R-peptide for PBP2a	STAAU-R_mecA_ELSISEDYIK_867,45_PEP	9.81844	10.9901							11.4046	10.4088								9.473	10.736	11.1571	11.7335				10.8653			10.4108	10.6534	10.6072	10.6474	14.5042	11.3251					10.5262	11.1577	10.2312
R-peptide for PBP2a	STAAU-R_mecA_ELSISEDYIK_954,48_PEP	2.46891	42.0202							41.6897	40.9812								43.9307	41.492	43.5418	41.8019				42.0238			42.3745	42.1503	41.5475	42.3127	41.4214	41.7168					40.5043	40.8132	44.0219
R-peptide for PBP2a	STAAU-R_mecA_FQITTSPGSTQK_617,3_PEP	14.0952	23.9942							22.3453	19.8517								26.1572	20.1605	21.1176	23.1493				26.4049			26.2505	27.2913	25.5582	28.0002	18.4194	24.7144					27.5179	27.0556	22.5928
R-peptide for PBP2a	STAAU-R_mecA_FQITTSPGSTQK_704,4_PEP	9.16831	18.3606							18.036	18.3346								16.5306	18.8705	16.5098	16.3943				17.9802			17.4387	18.5758	18.0082	17.7622	21.2039	17.6177					18.5423	18.3592	16.667
R-peptide for PBP2a	STAAU-R_mecA_FQITTSPGSTQK_906,45_PEP	5.84321	57.6452							59.6187	61.8137								57.3122	60.9689	62.3726	60.4564				55.6149			56.3108	54.133	56.4336	54.2376	60.3767	57.668					53.9397	54.5852	60.7402
R-peptide for PBP2a	STAAU-R_mecA_ILTAMIGLNNK_789,43_PEP	12.9169	15.5355							16.4506	14.2853								13.8104	16.3733	14.9883	14.9641				15.5492			16.8522	17.4548	17.1641	15.9787	9.81593	13.3815					17.1584	17.3917	16.9494
R-peptide for PBP2a	STAAU-R_mecA_ILTAMIGLNNK_860,47_PEP	3.7882	17.2875							16.6436	17.0596								18.1947	16.8708	16.8775	17.5093				17.0004			17.2864	16.9819	16.9762	17.1152	18.6712	16.2884					18.323	17.8693	16.9316
R-peptide for PBP2a	STAAU-R_mecA_ILTAMIGLNNK_961,51_PEP	2.80432	67.177							66.9059	68.655								67.9949	66.7558	68.1342	67.5266				67.4504			65.8613	65.5632	65.8597	66.9061	71.5129	70.3301					64.5186	64.739	66.119
R-peptide for PBP2a	STAAU-R_mecA_IYNSLGVK_503,3_PEP	14.4816	11.2695							11.5666	10.0484								11.4806	11.0748	7.98431	9.08481				11.3295			12.9634	12.6221	12.7334	11.7978	38.6651	13.7749					13.569	12.2536	9.26515
R-peptide for PBP2a	STAAU-R_mecA_IYNSLGVK_617,36_PEP	10.1669	51.0739							56.861	52.8313								42.1903	56.8596	48.4834	51.3846				47.6397			51.6986	53.4666	56.3135	39.9112	10.4233	25.5155					52.2611	55.6415	49.4917
R-peptide for PBP2a	STAAU-R_mecA_IYNSLGVK_780,43_PEP	15.21	37.6566							31.5725	37.1203								46.329	32.0657	43.5322	39.5306				41.0309			35.338	33.9113	30.9532	48.2911	50.9116	60.7096					34.1699	32.1049	41.2431
R-peptide for PBP2a	STAAU-R_mecA_SYANLIGK_544,3_PEP	7.73686	16.7863							17.1877	13.7539								18.2033	15.4873	15.7141	19.0758				15.8951			17.3222	17.0935	16.9001	17.9107							16.8632	16.6906	16.9102
R-peptide for PBP2a	STAAU-R_mecA_SYANLIGK_615,38_PEP	1.68783	80.7639							80.1794	83.3711								79.2845	81.912	82.3684	77.9942				81.9453			80.3746	80.7903	80.8324	79.5459							80.4153	81.0591	80.6223
R-peptide for PBP2a	STAAU-R_mecA_SYANLIGK_778,45_PEP	12.0232	2.44982							2.63295	2.87499								2.51214	2.6007	1.91749	2.92997				2.15957			2.30318	2.11626	2.2675	2.54339							2.72151	2.25025	2.46751
R-peptide for PBP2a	STAAU-R_mecA_VALELGSK_533,29_PEP	12.5779	21.067							19.6828	18.2286								18.7032	19.7555	21.6829	19.435				20.051			20.4759	19.5096	19.6892	17.7959	26.5613	25.8028					20.5869	20.4145	25.4258
R-peptide for PBP2a	STAAU-R_mecA_VALELGSK_646,38_PEP	4.7573	48.8013							51.0927	47.8699								44.0293	50.5846	51.6088	52.1066				45.8905			46.049	48.5271	49.907	38.7369	47.7989	51.0111					47.6875	49.1213	48.7355
R-peptide for PBP2a	STAAU-R_mecA_VALELGSK_717,41_PEP	12.5507	30.1317							29.2245	33.9015								37.2675	29.6599	26.7083	28.4584				34.0585			33.4751	31.9633	30.4038	43.4673	25.6399	23.1861					31.7256	30.4642	25.8387
R-peptide for PBP2a	STAAU-R_mecA_YEVVNGNIDLK_773,42_PEP	4.39576	26.601							25.4082	25.4726								27.8043	26.2463	24.9458	26.739				26.9084			26.9391	26.8129	27.2882	27.5836	24.3482	28.7119					27.5753	28.3418	13.9375
R-peptide for PBP2a	STAAU-R_mecA_YEVVNGNIDLK_872,48_PEP	3.11806	35.7511							36.9698	34.8471								35.3005	33.9152	35.4021	36.3165				35.3333			35.6478	35.6495	35.0898	35.5962	38.7668	34.0483					35.6532	36.027	46.9432
R-peptide for PBP2a	STAAU-R_mecA_YEVVNGNIDLK_971,55_PEP	3.31026	37.648							37.622	39.6803								36.8952	39.8385	39.652	36.9446				37.7583			37.4132	37.5375	37.622	36.8201	36.885	37.2398					36.7715	35.6312	39.1193
R-peptide for PBP2c	STAAU-R_mecC_FQITTSPGSTQK_617,33_PEP	14.0952	23.9942			27.5019	17.8067								28.0936												39.1067	36.9009									46.0553	52.8228
R-peptide for PBP2c	STAAU-R_mecC_FQITTSPGSTQK_805,41_PEP	9.16831	18.3606			21.9658	21.6934								23.0236												21.3124	30.6719									14.8347	12.746
R-peptide for PBP2c	STAAU-R_mecC_FQITTSPGSTQK_906,45_PEP	5.84321	57.6452			50.5323	60.4998								48.8828												39.5808	32.4272									39.11	34.4313
R-peptide for PBP2c	STAAU-R_mecC_IALALGAK_459,29_PEP	11.5917	13.693			14.175									12.9827	10.6714											14.0175	14.0643									15.9041	14.0361
R-peptide for PBP2c	STAAU-R_mecC_IALALGAK_572,38_PEP	3.50898	44.0896			46.1471									41.5975	45.2512											42.9408	44.9915									44.2497	43.4498
R-peptide for PBP2c	STAAU-R_mecC_IALALGAK_643,41_PEP	5.13286	42.2173			39.6779									45.4198	44.0774											43.0417	40.9442									39.8463	42.5141
R-peptide for PBP2c	STAAU-R_mecC_ILTSIIALK_644,43_PEP	8.04121	16.0768			17.6655	15.6784								16.0391	13.6715											17.2932	16.7168									16.5361	15.0141
R-peptide for PBP2c	STAAU-R_mecC_ILTSIIALK_745,48_PEP	2.22843	73.5037			72.5311	75.7855								73.4922	75.7608											70.8464	72.8935									73.5307	73.1891
R-peptide for PBP2c	STAAU-R_mecC_ILTSIIALK_858,57_PEP	10.3634	10.4195			9.80336	8.53603								10.4687	10.5677											11.8605	10.3897									9.93321	11.7967
R-peptide for PBP2c	STAAU-R_mecC_LAYGEEEIVDR_1109,51_PEP	14.4921	21.8683			24.353	16.6437								26.6603												22.7475	21.0359									21.1019	20.5357
R-peptide for PBP2c	STAAU-R_mecC_LAYGEEEIVDR_760,38_PEP	4.57806	29.5094			28.9093	28.7892								27.4923												31.5104	30.8741									29.7563	29.2343
R-peptide for PBP2c	STAAU-R_mecC_LAYGEEEIVDR_946,45_PEP	6.39587	48.6223			46.7377	54.5671								45.8474												45.7421	48.0899									49.1418	50.23
R-peptide for PBP2c	STAAU-R_mecC_SYNLQINTIK_716,43_PEP	5.22824	41.1449			44.7886									41.3378	40.007											38.7058	39.2171									40.9542	43.0035
R-peptide for PBP2c	STAAU-R_mecC_SYNLQINTIK_829,51_PEP	6.56412	25.936			24.5675									25.4026	27.6207											27.0299	24.4587									24.1345	28.3382
R-peptide for PBP2c	STAAU-R_mecC_SYNLQINTIK_943,56_PEP	7.95234	32.9192			30.644									33.2596	32.3723											34.2644	36.3242									34.9113	28.6583
T-peptide for Protein A	STAAU-T_proteinA_DDPSQSANLLAEAK_614,83_PEP	3.10075	79.4132	78.8439		80.0583	83.3717	79.1309		81.4022	74.4764			81.294	78.3747		80.3089	82.6686		81.0938						61.1616			79.0703	79.0865	80.7005	76.666			77.672	71.9139	79.788	78.6477	78.7585
T-peptide for Protein A	STAAU-T_proteinA_DDPSQSANLLAEAK_829,48_PEP	13.2584	6.61233	6.33098		6.7753	5.08705	6.47756		6.29741	10.2106			6.25944	7.06865		6.30543	6.04384		6.10296						7.23608			6.70105	7.0788	6.32993	5.71067			7.15588	9.5602	6.85623	6.94194	6.55108
T-peptide for Protein A	STAAU-T_proteinA_DDPSQSANLLAEAK_916,51_PEP	13.0134	13.9745	14.8251		13.1664	11.5412	14.3915		12.3004	15.313			12.4465	14.5567		13.3857	11.2876		12.8032						31.6023			14.2287	13.8347	12.9695	17.6234			15.1721	18.5259	13.3557	14.4103	14.6904
T-peptide for Protein A	STAAU-T_proteinA_DDPSQSANVLGEAQK_532,27_PEP	8.15252	24.1517	22.079	21.7636					23.0531				22.9838			23.2848	22.8406							27.0755				24.0217	24.2856	23.2214	23.8053				28.3379			24.3516	27.0198
T-peptide for Protein A	STAAU-T_proteinA_DDPSQSANVLGEAQK_664,84_PEP	3.9868	69.2193	72.1528	72.5959					70.681				70.9266			71.2391	70.8713							66.4325				68.9155	69.2852	70.0249	69.1761				62.6972			68.8458	65.2262
T-peptide for Protein A	STAAU-T_proteinA_DDPSQSANVLGEAQK_929,51_PEP	13.7197	6.629	5.76816	5.64047					6.26593				6.08957			5.47606	6.2881							6.49193				7.06273	6.42928	6.75371	7.01854				8.96492			6.80258	7.75401
T-peptide for Protein A	STAAU-T_proteinA_DDPSQSTNVLGEAK_615,82_PEP	3.07181	80.6522	83.3532	82.5138	80.2148	80.0503	38.1899						61.4104	81.9141		80.936	82.256		83.1843					30.3986		30.9466	29.782	81.0731	81.5711		77.7821				73.3441	81.4288	79.9451	80.2169
T-peptide for Protein A	STAAU-T_proteinA_DDPSQSTNVLGEAK_831,46_PEP	14.9314	5.66719	4.78211	5.19285	5.85972	5.27452	2.44181						3.89371	5.57626		5.55833	5.14093		5.06336					2.68191		2.91408	2.94388	5.43905	5.51639		6.53893				8.36077	5.64638	5.39767	5.66053
T-peptide for Protein A	STAAU-T_proteinA_DDPSQSTNVLGEAK_918,49_PEP	12.3844	13.6806	11.8647	12.2933	13.9255	14.6752	59.3683						34.6959	12.5096		13.5057	12.6031		11.7523					66.9195		66.1393	67.2741	13.4878	12.9125		15.679				18.2951	12.9249	14.6572	14.1226
T-peptide for Protein A	STAAU-T_proteinA_DQQSAFYEILNMPNLNEEQR_500,25_PEP	3.44008	44.2106	45.8838						46.5264					43.2397																43.2664						43.1166	42.6707		44.7706
T-peptide for Protein A	STAAU-T_proteinA_DQQSAFYEILNMPNLNEEQR_969,39_PEP	6.70807	9.0119	9.21669						9.91753					8.90785																9.59768						8.77529	8.36501		8.30325
T-peptide for Protein A	STAAU-T_proteinA_DQQSAFYEILNMPNLNEEQR_999,49_PEP	4.07144	46.7775	44.8995						43.5561					47.8524																47.1359						48.1081	48.9643		46.9262
T-peptide for Protein A	STAAU-T_proteinA_EDGNGVHVVKPGDTVNDIAK_1029,52_PEP	6.63122	17.292	17.8738	18.7365	11.7451	15.937			14.5674				12.9844	18.5424		17.0253	17.3347		15.2611									16.239	15.4638	16.4072				13.6823	18.1981	15.8227	13.7479	18.6057	17.343
T-peptide for Protein A	STAAU-T_proteinA_EDGNGVHVVKPGDTVNDIAK_515,26_PEP	5.90369	51.4838	49.5302	53.0106	68.4159	55.5988			60.0968				60.0882	47.103		50.422	49.9667		54.6456									52.9394	56.9331	56.7955				57.018	49.0915	54.945	59.9632	48.7301	49.9729
T-peptide for Protein A	STAAU-T_proteinA_EDGNGVHVVKPGDTVNDIAK_746,91_PEP	7.44972	31.2242	32.596	28.2529	19.8391	28.4641			25.3358				26.9274	34.3547		32.5527	32.6986		30.0934									30.8216	27.6031	26.7973				29.2998	32.7105	29.2323	26.2889	32.6642	32.6842
T-peptide for Protein A	STAAU-T_proteinA_EILAEAK_347,19_PEP	14.7448	22.0348	23.8257	22.0093	19.6419	26.6197	20.8659		21.0224	30.1732			21.2521	22.348	26.0829	22.8917	24.8167	19.0732	29.1244					19.6865	15.9861	18.3957	18.684	20.6824	21.2309	20.6425	20.7303			20.2694	25.0764	20.6196	20.2075	20.1653	24.8513
T-peptide for Protein A	STAAU-T_proteinA_EILAEAK_418,23_PEP	6.27801	39.9779	39.7821	40.7137	40.557	39.6452	41.8769		40.5242	33.2011			41.1463	40.7243	34.006	40.4837	39.9966	37.0344	38.0522					37.5553	36.2224	41.6506	39.3678	42.3931	42.1906	42.2714	41.2414			41.757	39.1258	42.4704	42.9975	42.9412	39.4519
T-peptide for Protein A	STAAU-T_proteinA_EILAEAK_531,31_PEP	7.75869	37.7686	36.3922	37.277	39.8012	33.7351	37.2572		38.4534	36.6257			37.6015	36.9277	39.911	36.6246	35.1867	43.8924	32.8233					42.7582	47.7915	39.9537	41.9482	36.9245	36.5785	37.0861	38.0283			37.9736	35.7977	36.9101	36.795	36.8934	35.6968
T-peptide for Protein A	STAAU-T_proteinA_EQQNAFYEILHLPNLNEEQR_884,45_PEP	1.13526	70.3882	70.7517		70.7325				71.1003				68.9754	70.6314		70.1281	70.2317	69.6231	71.9681									70.2959		70.5906				70.6929	70.0275	71.5944	69.5718	69.6278	69.2906
T-peptide for Protein A	STAAU-T_proteinA_EQQNAFYEILHLPNLNEEQR_962,98_PEP	18.4047	2.04108	1.6251		2.84554				1.53675				2.04653	1.75098		1.80265	1.62286	4.63638	1.71883									2.007		2.18157				2.63833	1.89735	2.20901	2.37561	2.32954	2.06971
T-peptide for Protein A	STAAU-T_proteinA_EQQNAFYEILHLPNLNEEQR_993,51_PEP	3.32599	27.4631	27.6232		26.4219				27.363				28.9781	27.6176		28.0693	28.1455	25.7405	26.313									27.6971		27.2278				26.6688	28.0752	26.1965	28.0526	28.0427	28.6397
T-peptide for Protein A	STAAU-T_proteinA_EQQNAFYEILHLPNLTEEQR_877,96_PEP	17.7009	33.5647	28.9261	30.1747	33.2368		38.5601		31.4	44.5347			31.9316	30.0263	40.944	27.94	30.2365	35.0078	29.1265					47.998	57.5581	48.1605	42.3839	29.1461	30.0734	31.8143	40.1895			30.2246	28.8522	30.7594	32.641	30.0152	29.348
T-peptide for Protein A	STAAU-T_proteinA_EQQNAFYEILHLPNLTEEQR_951,49_PEP	9.35517	28.5413	30.4257	30.3786	28.7232		27.0072		31.1016	28.0528			29.4061	30.5409	26.3042	30.6566	30.496	27.4227	30.7198					21.7148	19.2113	23.091	23.0386	29.8271	30.7031	29.3612	25.6831			30.3717	30.5963	28.9667	28.2421	29.065	29.6901
T-peptide for Protein A	STAAU-T_proteinA_EQQNAFYEILHLPNLTEEQR_986,49_PEP	9.09659	37.894	40.6482	39.4467	38.04		34.4327		37.4985	27.4125			38.6623	39.4327	32.7518	41.4034	39.2675	37.5695	40.1537					30.2873	23.2306	28.7485	34.5775	41.0268	39.2235	38.8245	34.1274			39.4037	40.5514	40.2739	39.1169	40.9198	40.962
T-peptide for Protein A	STAAU-T_proteinA_EQQNAFYEILNMPNLNEEQR_500,25_PEP	4.01279	45.7364	45.929	46.5291									48.4375	43.9856	46.6814	49.306	46.1402							66.923	66.6859	51.6858	66.3641	43.5706	44.9845		54.2778				43.972	44.5616		45.6841	56.3517
T-peptide for Protein A	STAAU-T_proteinA_EQQNAFYEILNMPNLNEEQR_735,87_PEP	18.9022	3.97985	3.58738	3.71082									5.36517	3.22183	24.1385	3.41181	3.28797							13.4697	19.3623	26.6214	15.5664	4.16523	4.95262		16.0337				3.41598	4.87487		3.78465	24.2712
T-peptide for Protein A	STAAU-T_proteinA_EQQNAFYEILNMPNLNEEQR_999,49_PEP	4.07227	50.2838	50.4836	49.7601									46.1973	52.7926	29.1801	47.2822	50.5719							19.6073	13.9519	21.6928	18.0695	52.2641	50.0629		29.6885				52.612	50.5635		50.5313	19.3771
T-peptide for Protein A	STAAU-T_proteinA_LNDAQAPK_514,3_PEP	11.173	13.0437	12.7637		13.3019	33.5492	14.4475		12.3035				14.0092	10.7552		13.9787												13.2928		12.5585					10.6649	15.405
T-peptide for Protein A	STAAU-T_proteinA_LNDAQAPK_629,33_PEP	5.40171	54.8796	55.5004		54.6099	48.9344	55.8506		56.7682				54.2164	56.5804		53.8412												53.231		52.3025					61.2454	49.53
T-peptide for Protein A	STAAU-T_proteinA_LNDAQAPK_743,37_PEP	6.51591	32.0767	31.7359		32.0882	17.5164	29.7018		30.9284				31.7744	32.6644		32.18												33.4762		35.139					28.0897	35.065
T-peptide for Protein A	STAAU-T_proteinA_LNDSQAPK_530,29_PEP	4.79881	12.8813	12.1681						21.4359				21.2507	13.2129		13.2629
T-peptide for Protein A	STAAU-T_proteinA_LNDSQAPK_645,32_PEP	1.05876	53.6665	54.0011						50.8727				43.3346	53.0104		53.9879
T-peptide for Protein A	STAAU-T_proteinA_LNDSQAPK_759,36_PEP	1.82184	33.4522	33.8308						27.6914				35.4147	33.7767		32.7492
T-peptide for Protein A	STAAU-T_proteinA_LNESQAPK_530,29_PEP	11.9375	19.5137	19.9456		16.2782	24.9493			18.4856				19.1271	20.6561		20.8974												19.8046		16.7771					16.9393	20.304			20.0004
T-peptide for Protein A	STAAU-T_proteinA_LNESQAPK_659,34_PEP	12.198	46.9537	53.4802		39.0369	36.2436			43.8273				47.8043	51.6844		50.195												49.9866		41.4521					48.9336	46.5053			54.2945
T-peptide for Protein A	STAAU-T_proteinA_LNESQAPK_773,38_PEP	18.3091	33.5326	26.5742		44.6849	38.8071			37.687				33.0686	27.6595		28.9075												30.2088		41.7708					34.1271	33.1907			25.7051
T-peptide for Protein A	STAAU-T_proteinA_NGFIQSLK_475,29_PEP	10.3743	26.8812	28.4075	24.9144		23.8934	28.8543		24.8478	34.2365			25.083	28.4982	27.335	28.2933	27.4578	32.0153	25.4117					29.2384	31.6446	26.9332	27.5271	25.9799	24.6934	24.0598	25.5699			24.8281	37.1923	24.4219	23.2309	24.6538	32.2708
T-peptide for Protein A	STAAU-T_proteinA_NGFIQSLK_588,37_PEP	4.02177	61.4025	58.0499	63.5862		62.3611	60.9929		63.4567	56.2088			63.7191	56.9483	62.1571	57.6551	60.3508	57.6833	63.3323					61.5106	58.4832	62.0199	61.5782	62.2208	63.9042	64.2195	62.7631			64.0794	38.3381	62.5506	61.4994	63.7333	48.8292
T-peptide for Protein A	STAAU-T_proteinA_NGFIQSLK_792,46_PEP	13.2391	11.7163	13.5426	11.4994		13.7455	10.1527		11.6955	9.55472			11.1979	14.5535	10.5079	14.0515	12.1915	10.3015	11.256					9.25107	9.87217	11.047	10.8947	11.7994	11.4024	11.7207	11.6669			11.0925	24.4696	13.0275	15.2697	11.6129	18.9
T-peptide for Protein A	STAAU-T_proteinA_NMIKPGQELVVDK_556,82_PEP	8.35045	26.0735	25.6478											25.5195		24.4475	26.9106		30.6246									23.9413	26.4139						24.5697			26.1415	24.7946
T-peptide for Protein A	STAAU-T_proteinA_NMIKPGQELVVDK_830,46_PEP	11.451	1.76155	1.56396											1.60558		1.81772	1.79252		2.14329									2.14653	2.9281						1.59373			5.15141	1.81408
T-peptide for Protein A	STAAU-T_proteinA_NMIKPGQELVVDK_984,54_PEP	3.23705	72.165	72.7882											72.875		73.7348	71.2968		67.2321									73.9122	70.658						73.8366			68.7071	73.3914
V-peptide for PVL	STAAU-V_LukF_GNFNPEFIGVLSR_531,42_PEP	5.29946	61.335	65.7447				61.7472	65.7335					58.2192			59.3368	64.4922											59.8844	57.2264									59.6302
V-peptide for PVL	STAAU-V_LukF_GNFNPEFIGVLSR_791,48_PEP	8.52245	21.9044	18.7417				21.5699	19.3466					23.6601			22.8854	21.1484											22.5981	24.0482									23.1408
V-peptide for PVL	STAAU-V_LukF_GNFNPEFIGVLSR_920,52_PEP	9.01195	16.7607	15.5136				16.6829	14.9199					18.1207			17.7778	14.3594											17.5175	18.7253									17.229
V-peptide for PVL	STAAU-V_LukS_ANSFITSLGK_618,4_PEP	4.76898	54.721	52.6883				53.7118	52.6133					54.5291			53.705	51.3137											57.4414	58.261									58.225
V-peptide for PVL	STAAU-V_LukS_ANSFITSLGK_765,45_PEP	7.81684	15.7992	17.2794				15.8111	15.1567					15.8694			15.6294	18.2001											15.2244	14.2354									14.7871
V-peptide for PVL	STAAU-V_LukS_ANSFITSLGK_852,48_PEP	6.11719	29.4798	30.0324				30.4771	32.23					29.6015			30.6656	30.4862											27.3342	27.5036									26.9878
V-peptide for PVL	STAAU-V_LukS_SVQWGIK_503,3_PEP	5.09201	37.559	30.4983				35.9263	36.5688					38.0595			37.5687	34.2067											39.8311	38.8321									39.4788
V-peptide for PVL	STAAU-V_LukS_SVQWGIK_631,36_PEP	3.24903	59.8686	65.1397				61.1962	60.949					60.1129			59.7597	63.2529											57.4367	58.1759									58.0656
V-peptide for PVL	STAAU-V_LukS_SVQWGIK_730,42_PEP	13.8004	2.57236	4.36199				2.87745	2.48223					1.82752			2.67156	2.54039											2.73218	2.99201									2.45556
V-peptide for PVL	STAAU-V_LukS_TNDPNVDLINYLPK_643,4_PEP	7.23506	32.3071	35.5538				31.9584	35.8925					32.746			31.3702	32.639											30.6136	31.6464									28.3439
V-peptide for PVL	STAAU-V_LukS_TNDPNVDLINYLPK_860,5_PEP	12.0312	13.1962	16.6016				12.2135	11.0985					12.3297			13.8457	12.0462											13.8314	13.732									13.0674
V-peptide for PVL	STAAU-V_LukS_TNDPNVDLINYLPK_975,55_PEP	5.31234	54.4967	47.8446				55.8281	53.0091					54.9243			54.7841	55.3148											55.555	54.6215									58.5887
V-peptide for TSST-1	STAAU-V_TSST_LPTPIELPLK_405,26_PEP	NA	29.2514																								29.2514
V-peptide for TSST-1	STAAU-V_TSST_LPTPIELPLK_809,51_PEP	NA	55.2575																								55.2575
V-peptide for TSST-1	STAAU-V_TSST_LPTPIELPLK_910,56_PEP	NA	15.4911																								15.4911

## Sheet: Area ratio
Area ratios of transition peaks when 3 transitions > 4000 and standard deviation of the retention time < 0.03			Train set	Train set	Train set	Train set	Train set	Train set	Train set	Train set	Train set	Train set	Train set	Train set	Train set	Train set	Train set	Train set	Train set	Train set	Train set	Train set	Train set	Train set	Train set	Train set	Train set	Train set	Train set	Train set	Train set	Train set	Train set	Train set	Train set	Train set	Train set	Train set	Train set	Train set	Test set	Test set	Test set	Test set	Test set	Test set	Test set	Test set	Test set
	Strain		Strain_001	Strain_005	Strain_051	Strain_052	Strain_049	Strain_087	Strain_015	Strain_007	Strain_044	Strain_046	Strain_009	Strain_053	Strain_054	Strain_090	Strain_091	Strain_029	Strain_023	Strain_003	Strain_006	Strain_010	Strain_033	Strain_019	Strain_024	Strain_055	Strain_056	Strain_088	Strain_089	Strain_041	Strain_031	Strain_012	Strain_014	Strain_027	Strain_047	Strain_057	Strain_058	Strain_092	Strain_043	Strain_020	Strain_035	Strain_040	Strain_011	Strain_016	Strain_060	Strain_061	Strain_094	Strain_097	Strain_026
Feature	Transitions	Trained area mean ratio		STAAU_005	STAAU_051	STAAU_052	STAAU_049	STAAU_087	STAAU_015	STAAU_007	STAAU_044	STAAU_046	STAAU_009	STAAU_053	STAAU_054	STAAU_090	STAAU_091	STAAU_029	STAAU_023	STAAU_003	STAAU_006	STAAU_010	STAAU_033	STAAU_019	STAAU_024	STAAU_055	STAAU_056	STAAU_088	STAAU_089	STAAU_041	STAAU_031	STAAU_012	STAAU_014	STAAU_027	STAAU_047	STAAU_057	STAAU_058	STAAU_092	STAAU_043	STAAU_020	STAAU_035	STAAU_040	STAAU_011	STAAU_016	STAAU_060	STAAU_061	STAAU_094	STAAU_097	STAAU_026
I-peptide	STAAU-I_ATL_AYLAVPAAPK_653,4_PEP	60.5011	59.0888	60.6721	59.7411	59.9458	60.604	57.6696	60.0087	58.3562			59.9629	58.8797	61.2929	61.1179	62.2935	60.149	60.5212		47.1725			59.8024	59.206	60.7203	61.0483	62.5023	62.1593	59.8263	61.6849			61.318	57.5165	62.0492	61.3219	62.7464	62.3251				58.7523	56.33	60.0292	59.8647	59.1061	58.5978	56.4208
I-peptide	STAAU-I_ATL_AYLAVPAAPK_766,48_PEP	38.8363	40.2315	38.5745	39.681	39.2373	38.6294	41.521	39.3533	40.9555			39.4456	40.3567	38.1293	38.2896	37.0603	39.286	38.6903		48.3256			39.5021	40.148	38.6866	38.3211	36.8702	37.1873	39.5175	37.7337			38.0206	41.6723	37.3411	38.0402	36.6311	37.14				40.4734	42.9078	39.3102	39.5069	40.2168	40.7584	42.8776
I-peptide	STAAU-I_ATL_AYLAVPAAPK_929,55_PEP	0.66263	0.679718	0.75337	0.577861	0.816853	0.766631	0.80945	0.638049	0.688214			0.591483	0.763516	0.577882	0.592439	0.646164	0.564926	0.788471		4.5019			0.695452	0.646025	0.593134	0.630557	0.627459	0.653368	0.656221	0.581422			0.66136	0.81128	0.609754	0.637922	0.622432	0.534854				0.774355	0.762211	0.660569	0.628432	0.677156	0.643782	0.701559
I-peptide	STAAU-I_ATL_DYNSPTLIGWVK_1000,583_PEP	17.4023	18.4011	17.8273	17.2719	16.9717	17.3347	17.5316		17.876			16.8936	18.2556	18.0187	18.0184	18.2645	17.0982	17.8289					17.7056	17.006	17.3476	16.8994	16.5896	16.7768	16.6306	16.8028			17.5813	17.6479	16.8042	17.4526	17.0368	17.3901				17.9065	17.1613	17.6858	16.9167	17.2779	17.9955	17.3106
I-peptide	STAAU-I_ATL_DYNSPTLIGWVK_1114,625_PEP	11.9878	12.8008	12.6101	12.776	12.5834	11.9963	12.9617		12.8526			11.9722	11.8884	12.8454	12.2593	12.1761	12.5154	12.8644					11.9823	12.1453	11.2507	11.3226	11.5485	11.142	11.242	11.2638			11.3906	11.9708	11.0696	11.3843	11.4144	11.4285				12.2691	12.5614	12.5216	12.5162	12.1059	12.1272	12.8935
I-peptide	STAAU-I_ATL_DYNSPTLIGWVK_913,551_PEP	70.61	68.7981	69.5626	69.9522	70.4449	70.669	69.5067		69.2715			71.1342	69.856	69.136	69.7223	69.5594	70.3864	69.3067					70.312	70.8487	71.4017	71.7781	71.862	72.0812	72.1274	71.9334			71.0281	70.3813	72.1262	71.1631	71.5488	71.1814				69.8245	70.2773	69.7926	70.5672	70.6162	69.8773	69.7959
I-peptide	STAAU-I_ESXA_SQSYGQGSDQIR_1023,485_PEP	14.8602	14.3657	15.7554	14.283	14.5929	16.2617	15.3305	15.327	14.2636			14.4277	14.9093	14.9794	14.5918	14.9352	14.1613	15.4878					14.1668	17.302	14.6244	14.945	14.6535	14.7734	14.3294	14.3315			14.7356	14.8559	14.8386	14.7214	14.8797	14.1175				14.3687	14.9067	14.3925	15.1754	15.0829	15.5108	14.321
I-peptide	STAAU-I_ESXA_SQSYGQGSDQIR_1110,517_PEP	31.6247	34.6754	32.0728	31.8647	31.8405	33.2404	29.7689	32.3458	30.7214			32.8578	31.4792	32.5236	31.4208	32.8942	31.8	31.9638					32.0654	29.5464	31.8847	31.1166	31.6298	30.6076	31.8504	31.037			31.4218	32.0782	31.0105	30.9467	30.218	30.2341				34.7791	35.4318	34.9377	34.1012	34.6094	32.5739	35.2538
I-peptide	STAAU-I_ESXA_SQSYGQGSDQIR_860,422_PEP	53.5151	50.9589	52.1718	53.8523	53.5666	50.4979	54.9006	52.3272	55.015			52.7145	53.6115	52.497	53.9874	52.1706	54.0387	52.5484					53.7678	53.1515	53.4909	53.9383	53.7167	54.6189	53.8202	54.6315			53.8426	53.066	54.1509	54.332	54.9023	55.6484				50.8522	49.6615	50.6698	50.7234	50.3077	51.9153	50.4252
I-peptide	STAAU-I_RL20_AFAQLVTK_588,372_PEP	17.8127	18.989	15.2842	19.0372	14.9587	18.5568	15.2795	18.2405	15.2548	17.8621		19.9656	17.5363	14.6654	16.917	15.5036	17.5386	15.3324					19.2466	18.245	17.8951	19.9001	19.4089	18.6551	18.2204	18.0586		31.8711	18.969	16.1103	19.9807	19.699	19.3131	19.8077				18.2387	22.1227	23.6581	24.1986	21.2283	23.8339	18.608
I-peptide	STAAU-I_RL20_AFAQLVTK_659,409_PEP	77.5225	76.451	80.7226	75.9361	81.7463	76.8118	81.1398	76.9259	81.1488	54.735		74.6285	77.9558	81.7373	78.7462	80.5363	77.8395	81.0689					75.5923	76.8772	77.1486	74.6839	75.1586	76.2516	77.0062	77.0717		18.0237	76.0858	79.5358	74.5125	74.8451	75.4193	74.5701				76.4738	71.5457	69.2006	68.3354	72.8744	69.004	76.0443
I-peptide	STAAU-I_RL20_AFAQLVTK_806,477_PEP	4.66475	4.56006	3.99318	5.02676	3.295	4.63142	3.58071	4.83361	3.5964	27.4028		5.40588	4.50794	3.59734	4.33679	3.96014	4.62196	3.59875					5.16114	4.87784	4.95631	5.41599	5.43244	5.09329	4.77342	4.86969		50.1051	4.94521	4.35396	5.5068	5.45594	5.26758	5.62222				5.28755	6.33153	7.14139	7.46607	5.89733	7.16218	5.34764
I-peptide	STAAU-I_SSAA2_AGYTVNNTPK_672,37_PEP	45.4905	43.9795	43.4295	43.4116	43.4475	46.2357	44.2693	44.0876	44.0839			44.841	45.9048	46.1998	45.5729	43.4892	44.6275	45.4087					45.3653	45.2867	47.0756	45.4476	46.5818	46.428	46.6634	47.4972			45.8983	46.9809	46.5129	47.2979	45.8756	47.3248			22.2106	43.5412	43.2188	44.5427	44.5118	44.3195	43.6681	42.7957
I-peptide	STAAU-I_SSAA2_AGYTVNNTPK_773,42_PEP	46.7088	46.4889	47.4414	48.0238	49.0314	45.8433	47.5611	47.7273	47.5106			46.7862	46.1745	46.0775	46.2314	49.0263	47.4952	46.9416					46.9835	46.845	45.49	46.4039	45.9903	46.2082	46.1196	44.7403			46.4625	45.5054	46.6216	45.5944	47.2824	45.9485			42.7378	48.0406	48.5414	46.9491	47.1948	47.2227	48.1452	48.2895
I-peptide	STAAU-I_SSAA2_AGYTVNNTPK_936,48_PEP	7.80067	9.5316	9.12917	8.56462	7.52109	7.92104	8.1696	8.18509	8.40548			8.37277	7.9207	7.72267	8.19574	7.48454	7.87729	7.64968					7.65123	7.86831	7.43439	8.1485	7.42787	7.36382	7.21697	7.76254			7.63917	7.51369	6.86554	7.10763	6.84201	6.72669			35.0516	8.41819	8.23982	8.50821	8.29342	8.4578	8.18671	8.91476
I-peptide	STAAU-I_SSAA2_SISSGYTSGR_640,3_PEP	18.417	16.2771	16.9182	16.393		18.4505	19.3207	17.4147	23.6082			17.1918	17.6029	16.8265	18.015	18.0543	17.5109	23.5079					18.0843	17.4651	17.6771	18.3595	18.7087	18.7203	18.8219	18.823			18.3604	18.0793	19.0823	18.5981	18.7618	19.0433				16.7423	17.2226	16.2596	16.4895	15.252	16.5291	17.0107
I-peptide	STAAU-I_SSAA2_SISSGYTSGR_727,34_PEP	14.9546	14.735	14.634	14.3998		16.1619	16.5083	16.4129	12.3416			14.9968	15.208	13.3791	15.5549	14.1021	14.9279	9.25172					14.9669	14.9862	15.9769	15.5337	15.3886	14.9688	15.8447	15.7375			15.4485	15.9991	15.5994	15.2621	15.3952	15.0058				14.7541	14.3098	14.362	13.9626	14.9405	14.4558	13.8458
I-peptide	STAAU-I_SSAA2_SISSGYTSGR_814,37_PEP	66.6284	68.9879	68.4478	69.2072		65.3877	64.171	66.1724	64.0502			67.8114	67.1891	69.7944	66.4301	67.8436	67.5612	67.2404					66.9487	67.5487	66.3459	66.1068	65.9027	66.3108	65.3334	65.4395			66.1911	65.9216	65.3182	66.1397	65.843	65.9508				68.5036	68.4677	69.3784	69.5479	69.8075	69.0151	69.1435
I-peptide	STAAU-I_TPIS_DFVNALPTLPDSK_1055,573_PEP	24.4458	25.8027	26.0151	24.613	27.4694			25.6547	25.2293			25.6459	26.2632		25.2943	25.2324	23.5715	26.125					23.341	23.7369	23.3532		23.0519	23.4586	24.057	22.7219			23.4373	23.5607	23.5491	23.0226	23.5173	23.4212				26.8384	27.9704	27.6296	27.4576	28.4185	27.9238	27.1233
I-peptide	STAAU-I_TPIS_DFVNALPTLPDSK_870,493_PEP	53.2129	51.7518	51.1272	54.0954	50.01			52.0581	51.5815			52.6854	52.6042		53.5674	52.417	52.6631	50.9805					53.8139	54.7137	53.9347		54.3666	54.5299	54.656	54.8202			53.9711	54.3263	53.9903	53.8098	53.7724	54.0763				51.8594	50.622	50.7514	50.4369	48.7521	51.1226	51.6484
I-peptide	STAAU-I_TPIS_DFVNALPTLPDSK_941,53_PEP	22.3413	22.4456	22.8577	21.2915	22.5205			22.2872	23.1892			21.6687	21.1326		21.1383	22.3506	23.7654	22.8945					22.8451	21.5494	22.7121		22.5816	22.0115	21.287	22.4578			22.5916	22.1131	22.4606	23.1676	22.7103	22.5024				21.3022	21.4077	21.619	22.1055	22.8294	20.9536	21.2283
I-peptide	STAAU-I_Y1195_NLVSEVTDAVEK_1076,547_PEP	23.7529	24.0629	23.1382	24.214	23.6594	25.1129	23.8783	24.6526	23.9097	19.165		23.3416	24.8825	23.4108	23.4676	25.2212	24.0001						23.6608	24.7779	22.9363	24.0542	22.9131	23.7691	22.7267	22.6905			22.8263		24.0006	24.0841	23.8425	22.0952			4.64021	26.3733	24.6427	25.234	25.7571	25.8673		26.1766
I-peptide	STAAU-I_Y1195_NLVSEVTDAVEK_890,447_PEP	12.5197	11.7331	11.9194	11.8377	11.8788	12.5357	12.4891	13.1063	11.7742	41.9882		12.5504	12.0182	11.6154	12.6237	13.8557	11.6404						12.0724	12.6502	13.0289	12.6864	12.5725	12.2872	13.0761	12.5811			14.0621		12.9069	12.7616	12.327	13.4408			90.0427	10.9507	12.3993	12.9271	11.2843	11.8137		11.6157
I-peptide	STAAU-I_Y1195_NLVSEVTDAVEK_977,479_PEP	63.7274	64.204	64.9424	63.9483	64.4617	62.3514	63.6326	62.241	64.3162	38.8468		64.1081	63.0993	64.9738	63.9087	60.9231	64.3595						64.2668	62.5719	64.0348	63.2594	64.5144	63.9437	64.1972	64.7284			63.1117		63.0926	63.1544	63.8305	64.464			5.31709	62.6759	62.9581	61.8388	62.9586	62.319		62.2078
I-peptide	STAAU-I_Y197A_NITQDQDIHAVPK_664,41_PEP	26.1212	24.7175	23.9415	24.7967	25.0567	24.9289	25.387	24.51	24.5511			24.358	26.1994	24.6751	25.5747	25.8903	24.8585	25.0509					26.8366	27.3167	27.4031	27.3137	26.9511	27.5466	27.2618	26.8938			27.2163	28.1092	26.9823	27.6207	28.1533	27.4125				22.9941	25.1902	24.0086	24.2068	24.8455	24.5076	22.2838
I-peptide	STAAU-I_Y197A_NITQDQDIHAVPK_779,44_PEP	29.2206	27.6134	28.1871	29.3614	27.8279	29.7497	26.7364	28.7709	28.4738			28.9417	27.7276	28.3082	29.2169	27.5104	29.084	30.0023					29.0968	29.394	29.5935	29.7305	30.1353	30.2571	29.6319	30.0222			30.0584	29.0595	30.8748	30.5625	30.6399	30.8302				29.9168	29.5548	29.4656	29.3826	28.5135	28.8735	28.5449
I-peptide	STAAU-I_Y197A_NITQDQDIHAVPK_907,5_PEP	44.6582	47.6691	47.8714	45.8419	47.1154	45.3214	47.8766	46.7191	46.975			46.7004	46.0731	47.0167	45.2084	46.5993	46.0576	44.9469					44.0666	43.2893	43.0034	42.9558	42.9136	42.1963	43.1063	43.084			42.7253	42.8313	42.1429	41.8168	41.2068	41.7573				47.0891	45.2549	46.5258	46.4106	46.641	46.6189	49.1713
R-peptide for PBP2a	STAAU-R_mecA_DINIQDR_418,22_PEP	23.0606	34.2308		39.0414		40.2676		23.7566	22.0047			42.649			40.7631		23.6006	21.3895	26.8247	22.3999		87.7495	37.9604	23.3849	26.7669	44.3602	23.5386	23.8964	23.0727	24.3536	24.9789	19.5883	42.8683	21.7732	42.1337	35.898	22.1772	22.8462	21.156		13.9807	17.2985	20.5371	19.6253	26.1047	18.7263	24.3088	23.0704
R-peptide for PBP2a	STAAU-R_mecA_DINIQDR_531,3_PEP	19.8822	36.3334		34.0272		36.9956		20.2261	21.8392			33.4222			30.257		19.1143	18.8828	16.9046	20.6633		0.204533	31.3533	21.9237	48.3643	37.1233	19.8379	20.6919	20.0712	20.8911	19.6325	16.3835	31.8726	63.8148	22.8693	21.4445	20.5115	20.5709	19.9712		62.4511	42.8659	52.5166	38.0659	41.9234	40.8591	39.4844	18.6344
R-peptide for PBP2a	STAAU-R_mecA_DINIQDR_645,33_PEP	57.0572	29.4358		26.9314		22.7367		56.0173	56.156			23.9287			28.9799		57.2852	59.7277	56.2707	56.9368		12.0459	30.6863	54.6914	24.8687	18.5166	56.6235	55.4116	56.8562	54.7553	55.3886	64.0282	25.2591	14.412	34.997	42.6575	57.3113	56.5828	58.8728		23.5683	39.8356	26.9463	42.3088	31.972	40.4146	36.2068	58.2952
R-peptide for PBP2a	STAAU-R_mecA_ELSISEDYIK_754,36_PEP	46.9897							46.9057	48.61								46.5963	47.772	45.3011	46.4646				47.1109			47.2147	47.1964	47.8453	47.0399	44.0744	46.9581					48.9695	48.0292	45.7469		10.0452							47.5442
R-peptide for PBP2a	STAAU-R_mecA_ELSISEDYIK_867,45_PEP	10.9901							11.4046	10.4088								9.473	10.736	11.1571	11.7335				10.8653			10.4108	10.6534	10.6072	10.6474	14.5042	11.3251					10.5262	11.1577	10.2312		15.5825							10.9066
R-peptide for PBP2a	STAAU-R_mecA_ELSISEDYIK_954,48_PEP	42.0202							41.6897	40.9812								43.9307	41.492	43.5418	41.8019				42.0238			42.3745	42.1503	41.5475	42.3127	41.4214	41.7168					40.5043	40.8132	44.0219		74.3723							41.5491
R-peptide for PBP2a	STAAU-R_mecA_FQITTSPGSTQK_617,3_PEP	23.9942	20.0812		23.6379	23.0459			22.3453	19.8517				26.7171	34.475	63.3869		26.1572	20.1605	21.1176	23.1493			70.1558	26.4049	35.1616	41.042	26.2505	27.2913	25.5582	28.0002	18.4194	24.7144			44.5272	55.4733	27.5179	27.0556	22.5928					31.1492	24.5014	42.508	25.2316	20.4219
R-peptide for PBP2a	STAAU-R_mecA_FQITTSPGSTQK_704,4_PEP	18.3606	22.9255		12.8498	29.8679			18.036	18.3346				16.3472	18.6482	26.0256		16.5306	18.8705	16.5098	16.3943			19.8124	17.9802	21.1488	25.4428	17.4387	18.5758	18.0082	17.7622	21.2039	17.6177			19.5065	11.8909	18.5423	18.3592	16.667					20.9661	25.8735	41.3929	49.7733	18.4875
R-peptide for PBP2a	STAAU-R_mecA_FQITTSPGSTQK_906,45_PEP	57.6452	56.9934		63.5123	47.0862			59.6187	61.8137				56.9357	46.8768	10.5875		57.3122	60.9689	62.3726	60.4564			10.0317	55.6149	43.6896	33.5152	56.3108	54.133	56.4336	54.2376	60.3767	57.668			35.9663	32.6358	53.9397	54.5852	60.7402					47.8847	49.6251	16.0991	24.9951	61.0905
R-peptide for PBP2a	STAAU-R_mecA_ILTAMIGLNNK_789,43_PEP	15.5355					4.64333		16.4506	14.2853				7.632		7.47796		13.8104	16.3733	14.9883	14.9641			9.59431	15.5492	25.9514	23.6849	16.8522	17.4548	17.1641	15.9787	9.81593	13.3815	19.5022	21.3239		5.64469	17.1584	17.3917	16.9494	1.0964		11.355	10.8271	17.2176	8.82009	10.1116	6.63539	15.4697
R-peptide for PBP2a	STAAU-R_mecA_ILTAMIGLNNK_860,47_PEP	17.2875					8.10478		16.6436	17.0596				22.0793		15.8541		18.1947	16.8708	16.8775	17.5093			14.4721	17.0004	24.0822	22.9874	17.2864	16.9819	16.9762	17.1152	18.6712	16.2884	18.0376	23.2387		17.9163	18.323	17.8693	16.9316	2.57622		17.6189	12.1628	29.9327	29.2181	16.3645	15.1754	16.6071
R-peptide for PBP2a	STAAU-R_mecA_ILTAMIGLNNK_961,51_PEP	67.177					87.2519		66.9059	68.655				70.2887		76.668		67.9949	66.7558	68.1342	67.5266			75.9336	67.4504	49.9664	53.3277	65.8613	65.5632	65.8597	66.9061	71.5129	70.3301	62.4602	55.4374		76.439	64.5186	64.739	66.119	96.3274		71.0262	77.0101	52.8496	61.9619	73.524	78.1892	67.9232
R-peptide for PBP2a	STAAU-R_mecA_IYNSLGVK_503,3_PEP	11.2695		19.936	26.4823		19.5288		11.5666	10.0484			25.4512	16.9517	20.2457	15.4063	27.938	11.4806	11.0748	7.98431	9.08481	5.65501		19.6731	11.3295	12.9553	27.2523	12.9634	12.6221	12.7334	11.7978	38.6651	13.7749	22.7395		21.5217	25.5346	13.569	12.2536	9.26515	1.48594	2.87083	11.2054	11.1417	13.7734	62.9203	17.047	16.7886	8.05814
R-peptide for PBP2a	STAAU-R_mecA_IYNSLGVK_617,36_PEP	51.0739		4.1021	0.798668		3.00055		56.861	52.8313			1.20223	1.18935	4.51163	2.73849	9.58089	42.1903	56.8596	48.4834	51.3846	3.19334		1.72588	47.6397	1.91934	1.36917	51.6986	53.4666	56.3135	39.9112	10.4233	25.5155	1.25516		3.81984	2.9549	52.2611	55.6415	49.4917	4.52138	7.10867	5.0069	5.83986	4.61223	18.0774	7.33776	6.41272	53.0062
R-peptide for PBP2a	STAAU-R_mecA_IYNSLGVK_780,43_PEP	37.6566		75.9619	72.7191		77.4706		31.5725	37.1203			73.3466	81.8589	75.2427	81.8552	62.4811	46.329	32.0657	43.5322	39.5306	91.1517		78.601	41.0309	85.1254	71.3785	35.338	33.9113	30.9532	48.2911	50.9116	60.7096	76.0054		74.6585	71.5105	34.1699	32.1049	41.2431	93.9927	90.0205	83.7877	83.0184	81.6144	19.0023	75.6152	76.7986	38.9357
R-peptide for PBP2a	STAAU-R_mecA_SYANLIGK_544,3_PEP	16.7863							17.1877	13.7539				29.7574		37.7766		18.2033	15.4873	15.7141	19.0758			48.2757	15.8951			17.3222	17.0935	16.9001	17.9107							16.8632	16.6906	16.9102		30.8027				90.1071			14.4657
R-peptide for PBP2a	STAAU-R_mecA_SYANLIGK_615,38_PEP	80.7639							80.1794	83.3711				27.2408		34.5703		79.2845	81.912	82.3684	77.9942			23.1112	81.9453			80.3746	80.7903	80.8324	79.5459							80.4153	81.0591	80.6223		23.8828				6.86139			82.7154
R-peptide for PBP2a	STAAU-R_mecA_SYANLIGK_778,45_PEP	2.44982							2.63295	2.87499				43.0017		27.653		2.51214	2.6007	1.91749	2.92997			28.6132	2.15957			2.30318	2.11626	2.2675	2.54339							2.72151	2.25025	2.46751		45.3145				3.0315			2.81892
R-peptide for PBP2a	STAAU-R_mecA_VALELGSK_533,29_PEP	21.067	11.1132	22.8992	14.6229	8.89651	10.392	11.8622	19.6828	18.2286	10.1443		12.2368	13.3942	10.2526	14.5088	11.0634	18.7032	19.7555	21.6829	19.435	19.693		13.9262	20.051	10.9528	9.64863	20.4759	19.5096	19.6892	17.7959	26.5613	25.8028	13.6279	13.3029	11.712	11.1051	20.5869	20.4145	25.4258	56.7755	30.495	11.3915	13.98	11.4318	9.15757	10.5563	13.9955	18.2217
R-peptide for PBP2a	STAAU-R_mecA_VALELGSK_646,38_PEP	48.8013	16.4996	27.1731	20.1165	18.0077	14.6364	19.2376	51.0927	47.8699	49.9265		18.5267	39.993	12.7148	27.2847	16.7632	44.0293	50.5846	51.6088	52.1066	66.6228		25.8062	45.8905	16.7197	15.2434	46.049	48.5271	49.907	38.7369	47.7989	51.0111	18.0422	14.3722	17.0254	15.82	47.6875	49.1213	48.7355	33.5101	44.4736	22.9458	23.3614	16.8122	14.5276	17.3029	19.0767	49.0226
R-peptide for PBP2a	STAAU-R_mecA_VALELGSK_717,41_PEP	30.1317	72.3872	49.9277	65.2606	73.0958	74.9716	68.9002	29.2245	33.9015	39.9292		69.2365	46.6127	77.0326	58.2065	72.1734	37.2675	29.6599	26.7083	28.4584	13.6842		60.2676	34.0585	72.3276	75.108	33.4751	31.9633	30.4038	43.4673	25.6399	23.1861	68.3299	72.3249	71.2625	73.0749	31.7256	30.4642	25.8387	9.71439	25.0314	65.6626	62.6586	71.756	76.3149	72.1408	66.9278	32.7556
R-peptide for PBP2a	STAAU-R_mecA_YEVVNGNIDLK_773,42_PEP	26.601							25.4082	25.4726	34.5837			31.5285				27.8043	26.2463	24.9458	26.739	0.461291		39.7565	26.9084	31.1999		26.9391	26.8129	27.2882	27.5836	24.3482	28.7119					27.5753	28.3418	13.9375									25.3266
R-peptide for PBP2a	STAAU-R_mecA_YEVVNGNIDLK_872,48_PEP	35.7511							36.9698	34.8471	34.7102			31.2616				35.3005	33.9152	35.4021	36.3165	99.1004		31.2421	35.3333	30.2354		35.6478	35.6495	35.0898	35.5962	38.7668	34.0483					35.6532	36.027	46.9432									37.1992
R-peptide for PBP2a	STAAU-R_mecA_YEVVNGNIDLK_971,55_PEP	37.648							37.622	39.6803	30.7061			37.21				36.8952	39.8385	39.652	36.9446	0.438311		29.0014	37.7583	38.5647		37.4132	37.5375	37.622	36.8201	36.885	37.2398					36.7715	35.6312	39.1193									37.4742
R-peptide for PBP2c	STAAU-R_mecC_FQITTSPGSTQK_617,33_PEP	23.9942	11.6151		27.5019	17.8067	26.5231		23.5639	19.9548			25.3286	28.0936		48.3955		25.5991	22.4156	22.1014	23.255			52.04	27.4579	39.1067	36.9009	27.4619	28.8183	27.3112	28.5676	23.3522	22.043	60.8071	50.859	46.0553	52.8228	29.7806	28.8089	25.9079				20.375	28.8751	25.7502	28.1026		22.3079
R-peptide for PBP2c	STAAU-R_mecC_FQITTSPGSTQK_805,41_PEP	18.3606	50.3684		21.9658	21.6934	46.6983		17.7089	18.3708			51.291	23.0236		38.0806		17.4179	16.1563	17.5979	18.252			35.6762	17.5439	21.3124	30.6719	16.9314	17.009	16.8984	17.876	18.4029	18.5922	22.9457	34.5168	14.8347	12.746	17.2525	17.0181	19.3989				66.5745	20.7769	22.6896	53.8428		19.1584
R-peptide for PBP2c	STAAU-R_mecC_FQITTSPGSTQK_906,45_PEP	57.6452	38.0165		50.5323	60.4998	26.7786		58.7272	61.6744			23.3804	48.8828		13.5239		56.983	61.4281	60.3006	58.4931			12.2839	54.9982	39.5808	32.4272	55.6067	54.1727	55.7904	53.5564	58.2449	59.3648	16.2472	14.6241	39.11	34.4313	52.9669	54.173	54.6932				13.0505	50.348	51.5602	18.0546		58.5336
R-peptide for PBP2c	STAAU-R_mecC_IALALGAK_459,29_PEP	13.693			14.175				22.8739		67.3408			12.9827	10.6714	90.1782		92.7239		55.0891	0.865922	1.19348	35.0316	88.7179	82.0461	14.0175	14.0643	35.7643	42.2132		80.5139	51.9548	24.8097	69.252	52.5031	15.9041	14.0361	40.2326		19.4525	58.5993	19.823	75.9686	86.8143	11.0383	11.682	62.9836	79.6688	87.1461
R-peptide for PBP2c	STAAU-R_mecC_IALALGAK_572,38_PEP	44.0896			46.1471				21.5481		14.7287			41.5975	45.2512	2.5232		2.77304		8.27041	95.3279	97.2792	11.3808	4.1047	3.89764	42.9408	44.9915	15.75	17.1719		5.49623	22.4301	13.5039	8.92394	11.7052	44.2497	43.4498	20.8081		7.66963	12.8299	11.0299	7.17983	3.09836	45.463	45.5192	5.68616	4.82745	3.74878
R-peptide for PBP2c	STAAU-R_mecC_IALALGAK_643,41_PEP	42.2173			39.6779				55.5781		17.9305			45.4198	44.0774	7.29859		4.50307		36.6405	3.80618	1.52734	53.5876	7.17736	14.0562	43.0417	40.9442	48.4857	40.6149		13.9899	25.6152	61.6865	21.8241	35.7918	39.8463	42.5141	38.9592		72.8778	28.5708	69.1471	16.8516	10.0874	43.4986	42.7988	31.3302	15.5038	9.10516
R-peptide for PBP2c	STAAU-R_mecC_ILTSIIALK_644,43_PEP	16.0768			17.6655	15.6784								16.0391	13.6715						0.348941	44.9005	17.6391			17.2932	16.7168									16.5361	15.0141			22.5091	31.133	21.8749			17.5036	14.5693
R-peptide for PBP2c	STAAU-R_mecC_ILTSIIALK_745,48_PEP	73.5037			72.5311	75.7855								73.4922	75.7608						82.7623	41.6922	7.46912			70.8464	72.8935									73.5307	73.1891			12.5481	53.5233	3.83956			73.2042	73.9977
R-peptide for PBP2c	STAAU-R_mecC_ILTSIIALK_858,57_PEP	10.4195			9.80336	8.53603								10.4687	10.5677						16.8888	13.4073	74.8918			11.8605	10.3897									9.93321	11.7967			64.9428	15.3437	74.2855			9.29222	11.433
R-peptide for PBP2c	STAAU-R_mecC_LAYGEEEIVDR_1109,51_PEP	21.8683			24.353	16.6437								26.6603												22.7475	21.0359									21.1019	20.5357								21.7159	27.4883
R-peptide for PBP2c	STAAU-R_mecC_LAYGEEEIVDR_760,38_PEP	29.5094			28.9093	28.7892								27.4923												31.5104	30.8741									29.7563	29.2343								33.5831	27.1116
R-peptide for PBP2c	STAAU-R_mecC_LAYGEEEIVDR_946,45_PEP	48.6223			46.7377	54.5671								45.8474												45.7421	48.0899									49.1418	50.23								44.701	45.4001
R-peptide for PBP2c	STAAU-R_mecC_SYNLQINTIK_716,43_PEP	41.1449			44.7886				45.8039					41.3378	40.007	42.8462		39.7736						42.319	32.1742	38.7058	39.2171			26.6828				43.9287	21.2751	40.9542	43.0035					27.263		34.104	39.3293	36.2769	27.9621	32.5026	23.8529
R-peptide for PBP2c	STAAU-R_mecC_SYNLQINTIK_829,51_PEP	25.936			24.5675				34.5252					25.4026	27.6207	36.912		31.6468						37.5172	25.8127	27.0299	24.4587			34.5041				38.814	64.3181	24.1345	28.3382					39.6662		35.1832	30.0668	30.4859	26.6445	21.1811	47.2334
R-peptide for PBP2c	STAAU-R_mecC_SYNLQINTIK_943,56_PEP	32.9192			30.644				19.6709					33.2596	32.3723	20.2418		28.5796						20.1639	42.0131	34.2644	36.3242			38.8131				17.2573	14.4069	34.9113	28.6583					33.0708		30.7128	30.6039	33.2372	45.3935	46.3163	28.9138
T-peptide for Protein A	STAAU-T_proteinA_DDPSQSANLLAEAK_614,83_PEP	79.4132	78.8439		80.0583	83.3717	79.1309		81.4022	74.4764			81.294	78.3747		80.3089	82.6686	72.5442	81.0938					71.8272	61.1616	72.7052	67.1745	79.0703	79.0865	80.7005	76.666			77.672	71.9139	79.788	78.6477	78.7585	70.1247				80.9251	68.9053	80.2066	80.1526	76.8918	81.4347	80.4511
T-peptide for Protein A	STAAU-T_proteinA_DDPSQSANLLAEAK_829,48_PEP	6.61233	6.33098		6.7753	5.08705	6.47756		6.29741	10.2106			6.25944	7.06865		6.30543	6.04384	6.00765	6.10296					5.6414	7.23608	5.77834	6.72007	6.70105	7.0788	6.32993	5.71067			7.15588	9.5602	6.85623	6.94194	6.55108	10.1657				6.27445	3.97956	6.22553	5.97471	5.47072	5.94466	6.36649
T-peptide for Protein A	STAAU-T_proteinA_DDPSQSANLLAEAK_916,51_PEP	13.9745	14.8251		13.1664	11.5412	14.3915		12.3004	15.313			12.4465	14.5567		13.3857	11.2876	21.4481	12.8032					22.5314	31.6023	21.5164	26.1054	14.2287	13.8347	12.9695	17.6234			15.1721	18.5259	13.3557	14.4103	14.6904	19.7096				12.8004	27.1152	13.5679	13.8727	17.6375	12.6206	13.1824
T-peptide for Protein A	STAAU-T_proteinA_DDPSQSANVLGEAQK_532,27_PEP	24.1517	22.079	21.7636					23.0531				22.9838			23.2848	22.8406					13.192		27.0755				24.0217	24.2856	23.2214	23.8053				28.3379			24.3516	27.0198					18.8934				22.8729	21.5073
T-peptide for Protein A	STAAU-T_proteinA_DDPSQSANVLGEAQK_664,84_PEP	69.2193	72.1528	72.5959					70.681				70.9266			71.2391	70.8713					21.9034		66.4325				68.9155	69.2852	70.0249	69.1761				62.6972			68.8458	65.2262					74.0462				70.7547	72.4904
T-peptide for Protein A	STAAU-T_proteinA_DDPSQSANVLGEAQK_929,51_PEP	6.629	5.76816	5.64047					6.26593				6.08957			5.47606	6.2881					64.9045		6.49193				7.06273	6.42928	6.75371	7.01854				8.96492			6.80258	7.75401					7.0604				6.37237	6.00228
T-peptide for Protein A	STAAU-T_proteinA_DDPSQSTNVLGEAK_615,82_PEP	80.6522	83.3532	82.5138	80.2148	80.0503	38.1899						61.4104	81.9141		80.936	82.256		83.1843					30.3986		30.9466	29.782	81.0731	81.5711		77.7821				73.3441	81.4288	79.9451	80.2169					82.0237	54.5948	77.6782	81.2502		81.0986	82.0173
T-peptide for Protein A	STAAU-T_proteinA_DDPSQSTNVLGEAK_831,46_PEP	5.66719	4.78211	5.19285	5.85972	5.27452	2.44181						3.89371	5.57626		5.55833	5.14093		5.06336					2.68191		2.91408	2.94388	5.43905	5.51639		6.53893				8.36077	5.64638	5.39767	5.66053					4.64454	3.03695	5.2057	5.51743		4.81239	5.04161
T-peptide for Protein A	STAAU-T_proteinA_DDPSQSTNVLGEAK_918,49_PEP	13.6806	11.8647	12.2933	13.9255	14.6752	59.3683						34.6959	12.5096		13.5057	12.6031		11.7523					66.9195		66.1393	67.2741	13.4878	12.9125		15.679				18.2951	12.9249	14.6572	14.1226					13.3317	42.3683	17.1161	13.2324		14.089	12.9411
T-peptide for Protein A	STAAU-T_proteinA_DQQSAFYEILNMPNLNEEQR_500,25_PEP	44.2106	45.8838						46.5264					43.2397																43.2664						43.1166	42.6707		44.7706						42.8122	44.7652			44.0341
T-peptide for Protein A	STAAU-T_proteinA_DQQSAFYEILNMPNLNEEQR_969,39_PEP	9.0119	9.21669						9.91753					8.90785																9.59768						8.77529	8.36501		8.30325						9.30905	9.72691			7.22583
T-peptide for Protein A	STAAU-T_proteinA_DQQSAFYEILNMPNLNEEQR_999,49_PEP	46.7775	44.8995						43.5561					47.8524																47.1359						48.1081	48.9643		46.9262						47.8787	45.5079			48.74
T-peptide for Protein A	STAAU-T_proteinA_EDGNGVHVVKPGDTVNDIAK_1029,52_PEP	17.292	17.8738	18.7365	11.7451	15.937			14.5674				12.9844	18.5424		17.0253	17.3347		15.2611									16.239	15.4638	16.4072				13.6823	18.1981	15.8227	13.7479	18.6057	17.343				22.2796		20.6759	20.1374	18.9543	21.6108	22.2116
T-peptide for Protein A	STAAU-T_proteinA_EDGNGVHVVKPGDTVNDIAK_515,26_PEP	51.4838	49.5302	53.0106	68.4159	55.5988			60.0968				60.0882	47.103		50.422	49.9667		54.6456									52.9394	56.9331	56.7955				57.018	49.0915	54.945	59.9632	48.7301	49.9729				49.5269		53.8456	49.3838	56.8445	48.7934	46.9672
T-peptide for Protein A	STAAU-T_proteinA_EDGNGVHVVKPGDTVNDIAK_746,91_PEP	31.2242	32.596	28.2529	19.8391	28.4641			25.3358				26.9274	34.3547		32.5527	32.6986		30.0934									30.8216	27.6031	26.7973				29.2998	32.7105	29.2323	26.2889	32.6642	32.6842				28.1935		25.4784	30.4788	24.2012	29.5958	30.8212
T-peptide for Protein A	STAAU-T_proteinA_EILAEAK_347,19_PEP	22.0348	23.8257	22.0093	19.6419	26.6197	20.8659		21.0224	30.1732	43.2857		21.2521	22.348	26.0829	22.8917	24.8167	19.0732	29.1244			9.7891		19.6865	15.9861	18.3957	18.684	20.6824	21.2309	20.6425	20.7303			20.2694	25.0764	20.6196	20.2075	20.1653	24.8513	10.2382		5.07305	20.5051	18.7091	20.0033	20.152	20.3992	20.2617	20.8023
T-peptide for Protein A	STAAU-T_proteinA_EILAEAK_418,23_PEP	39.9779	39.7821	40.7137	40.557	39.6452	41.8769		40.5242	33.2011	17.2286		41.1463	40.7243	34.006	40.4837	39.9966	37.0344	38.0522			16.2658		37.5553	36.2224	41.6506	39.3678	42.3931	42.1906	42.2714	41.2414			41.757	39.1258	42.4704	42.9975	42.9412	39.4519	36.1306		2.54276	42.886	41.1173	42.443	42.5352	42.3871	42.6224	42.2087
T-peptide for Protein A	STAAU-T_proteinA_EILAEAK_531,31_PEP	37.7686	36.3922	37.277	39.8012	33.7351	37.2572		38.4534	36.6257	39.4857		37.6015	36.9277	39.911	36.6246	35.1867	43.8924	32.8233			73.9451		42.7582	47.7915	39.9537	41.9482	36.9245	36.5785	37.0861	38.0283			37.9736	35.7977	36.9101	36.795	36.8934	35.6968	53.6312		92.3842	36.6088	40.1736	37.5537	37.3129	37.2137	37.1159	36.989
T-peptide for Protein A	STAAU-T_proteinA_EQQNAFYEILHLPNLNEEQR_884,45_PEP	70.3882	70.7517		70.7325				71.1003				68.9754	70.6314		70.1281	70.2317	69.6231	71.9681									70.2959		70.5906				70.6929	70.0275	71.5944	69.5718	69.6278	69.2906				71.9693				69.3901	70.3008	70.4389
T-peptide for Protein A	STAAU-T_proteinA_EQQNAFYEILHLPNLNEEQR_962,98_PEP	2.04108	1.6251		2.84554				1.53675				2.04653	1.75098		1.80265	1.62286	4.63638	1.71883									2.007		2.18157				2.63833	1.89735	2.20901	2.37561	2.32954	2.06971				1.5984				1.87656	1.64252	1.4398
T-peptide for Protein A	STAAU-T_proteinA_EQQNAFYEILHLPNLNEEQR_993,51_PEP	27.4631	27.6232		26.4219				27.363				28.9781	27.6176		28.0693	28.1455	25.7405	26.313									27.6971		27.2278				26.6688	28.0752	26.1965	28.0526	28.0427	28.6397				26.4323				28.7333	28.0567	28.1213
T-peptide for Protein A	STAAU-T_proteinA_EQQNAFYEILHLPNLTEEQR_877,96_PEP	33.5647	28.9261	30.1747	33.2368		38.5601		31.4	44.5347	15.3032		31.9316	30.0263	40.944	27.94	30.2365	35.0078	29.1265					47.998	57.5581	48.1605	42.3839	29.1461	30.0734	31.8143	40.1895		12.9631	30.2246	28.8522	30.7594	32.641	30.0152	29.348	31.3091			30.0142	27.7188	30.9068	29.3049	32.6018	30.4196	29.5393
T-peptide for Protein A	STAAU-T_proteinA_EQQNAFYEILHLPNLTEEQR_951,49_PEP	28.5413	30.4257	30.3786	28.7232		27.0072		31.1016	28.0528	51.9741		29.4061	30.5409	26.3042	30.6566	30.496	27.4227	30.7198					21.7148	19.2113	23.091	23.0386	29.8271	30.7031	29.3612	25.6831		71.4713	30.3717	30.5963	28.9667	28.2421	29.065	29.6901	35.4412			30.8359	31.5353	30.0654	30.7281	28.9795	30.7908	30.2095
T-peptide for Protein A	STAAU-T_proteinA_EQQNAFYEILHLPNLTEEQR_986,49_PEP	37.894	40.6482	39.4467	38.04		34.4327		37.4985	27.4125	32.7227		38.6623	39.4327	32.7518	41.4034	39.2675	37.5695	40.1537					30.2873	23.2306	28.7485	34.5775	41.0268	39.2235	38.8245	34.1274		15.5656	39.4037	40.5514	40.2739	39.1169	40.9198	40.962	33.2497			39.1499	40.7459	39.0278	39.967	38.4186	38.7897	40.2513
T-peptide for Protein A	STAAU-T_proteinA_EQQNAFYEILNMPNLNEEQR_500,25_PEP	45.7364	45.929	46.5291	50.3998		55.7092						48.4375	43.9856	46.6814	49.306	46.1402	54.2289						66.923	66.6859	51.6858	66.3641	43.5706	44.9845		54.2778			42.4959	43.972	44.5616	46.0641	45.6841	56.3517						44.0746	47.4875	47.6624	48.9416	44.6172
T-peptide for Protein A	STAAU-T_proteinA_EQQNAFYEILNMPNLNEEQR_735,87_PEP	3.97985	3.58738	3.71082	11.5541		20.3327						5.36517	3.22183	24.1385	3.41181	3.28797	25.0515						13.4697	19.3623	26.6214	15.5664	4.16523	4.95262		16.0337			6.53593	3.41598	4.87487	6.96181	3.78465	24.2712						5.51792	2.31181	4.71535	3.45288	2.65423
T-peptide for Protein A	STAAU-T_proteinA_EQQNAFYEILNMPNLNEEQR_999,49_PEP	50.2838	50.4836	49.7601	38.0461		23.9581						46.1973	52.7926	29.1801	47.2822	50.5719	20.7197						19.6073	13.9519	21.6928	18.0695	52.2641	50.0629		29.6885			50.9682	52.612	50.5635	46.9741	50.5313	19.3771						50.4075	50.2006	47.6222	47.6055	52.7286
T-peptide for Protein A	STAAU-T_proteinA_LNDAQAPK_514,3_PEP	13.0437	12.7637		13.3019	33.5492	14.4475		12.3035				14.0092	10.7552		13.9787												13.2928		12.5585					10.6649	15.405			21.4532				12.8261		17.264				11.8329
T-peptide for Protein A	STAAU-T_proteinA_LNDAQAPK_629,33_PEP	54.8796	55.5004		54.6099	48.9344	55.8506		56.7682				54.2164	56.5804		53.8412												53.231		52.3025					61.2454	49.53			46.6326				57.8725		54.3474				55.8944
T-peptide for Protein A	STAAU-T_proteinA_LNDAQAPK_743,37_PEP	32.0767	31.7359		32.0882	17.5164	29.7018		30.9284				31.7744	32.6644		32.18												33.4762		35.139					28.0897	35.065			31.9142				29.3014		28.3887				32.2727
T-peptide for Protein A	STAAU-T_proteinA_LNDSQAPK_530,29_PEP	12.8813	12.1681						21.4359				21.2507	13.2129		13.2629																			19.9837								27.5587					37.2528	13.5266
T-peptide for Protein A	STAAU-T_proteinA_LNDSQAPK_645,32_PEP	53.6665	54.0011						50.8727				43.3346	53.0104		53.9879																			53.9768								39.4481					33.8241	54.7492
T-peptide for Protein A	STAAU-T_proteinA_LNDSQAPK_759,36_PEP	33.4522	33.8308						27.6914				35.4147	33.7767		32.7492																			26.0395								32.9932					28.9231	31.7242
T-peptide for Protein A	STAAU-T_proteinA_LNESQAPK_530,29_PEP	19.5137	19.9456		16.2782	24.9493			18.4856				19.1271	20.6561		20.8974												19.8046		16.7771				16.0325	16.9393	20.304			20.0004				19.9819		13.5803	15.4188	14.2158	21.9077	20.3658
T-peptide for Protein A	STAAU-T_proteinA_LNESQAPK_659,34_PEP	46.9537	53.4802		39.0369	36.2436			43.8273				47.8043	51.6844		50.195												49.9866		41.4521				38.9756	48.9336	46.5053			54.2945				50.1138		34.0753	58.4274	40.6671	44.0095	51.6584
T-peptide for Protein A	STAAU-T_proteinA_LNESQAPK_773,38_PEP	33.5326	26.5742		44.6849	38.8071			37.687				33.0686	27.6595		28.9075												30.2088		41.7708				44.9919	34.1271	33.1907			25.7051				29.9042		52.3443	26.1537	45.1171	34.0828	27.9758
T-peptide for Protein A	STAAU-T_proteinA_NGFIQSLK_475,29_PEP	26.8812	28.4075	24.9144	21.5419	23.8934	28.8543		24.8478	34.2365			25.083	28.4982	27.335	28.2933	27.4578	32.0153	25.4117					29.2384	31.6446	26.9332	27.5271	25.9799	24.6934	24.0598	25.5699	36.8627		24.8281	37.1923	24.4219	23.2309	24.6538	32.2708			57.286	25.9492	25.6433	24.3273	25.4825	25.6348	25.9947	27.2823
T-peptide for Protein A	STAAU-T_proteinA_NGFIQSLK_588,37_PEP	61.4025	58.0499	63.5862	57.0553	62.3611	60.9929		63.4567	56.2088			63.7191	56.9483	62.1571	57.6551	60.3508	57.6833	63.3323					61.5106	58.4832	62.0199	61.5782	62.2208	63.9042	64.2195	62.7631	16.1982		64.0794	38.3381	62.5506	61.4994	63.7333	48.8292			9.5661	61.77	63.8364	60.4765	61.6948	63.3751	62.378	59.5553
T-peptide for Protein A	STAAU-T_proteinA_NGFIQSLK_792,46_PEP	11.7163	13.5426	11.4994	21.4028	13.7455	10.1527		11.6955	9.55472			11.1979	14.5535	10.5079	14.0515	12.1915	10.3015	11.256					9.25107	9.87217	11.047	10.8947	11.7994	11.4024	11.7207	11.6669	46.9391		11.0925	24.4696	13.0275	15.2697	11.6129	18.9			33.1479	12.2808	10.5202	15.1962	12.8227	10.9901	11.6273	13.1624
T-peptide for Protein A	STAAU-T_proteinA_NMIKPGQELVVDK_556,82_PEP	26.0735	25.6478											25.5195		24.4475	26.9106		30.6246									23.9413	26.4139						24.5697			26.1415	24.7946				17.9169					35.2178	23.2887
T-peptide for Protein A	STAAU-T_proteinA_NMIKPGQELVVDK_830,46_PEP	1.76155	1.56396											1.60558		1.81772	1.79252		2.14329									2.14653	2.9281						1.59373			5.15141	1.81408				6.6038					4.08539	2.4476
T-peptide for Protein A	STAAU-T_proteinA_NMIKPGQELVVDK_984,54_PEP	72.165	72.7882											72.875		73.7348	71.2968		67.2321									73.9122	70.658						73.8366			68.7071	73.3914				75.4793					60.6968	74.2637
V-peptide for PVL	STAAU-V_LukF_GNFNPEFIGVLSR_531,42_PEP	61.335	65.7447				61.7472	65.7335					58.2192			59.3368	64.4922					70.7771						59.8844	57.2264									59.6302									61.6869	58.8417
V-peptide for PVL	STAAU-V_LukF_GNFNPEFIGVLSR_791,48_PEP	21.9044	18.7417				21.5699	19.3466					23.6601			22.8854	21.1484					18.2195						22.5981	24.0482									23.1408									23.5503	19.8318
V-peptide for PVL	STAAU-V_LukF_GNFNPEFIGVLSR_920,52_PEP	16.7607	15.5136				16.6829	14.9199					18.1207			17.7778	14.3594					11.0034						17.5175	18.7253									17.229									14.7628	21.3265
V-peptide for PVL	STAAU-V_LukS_ANSFITSLGK_618,4_PEP	54.721	52.6883				53.7118	52.6133					54.5291			53.705	51.3137					18.0382						57.4414	58.261									58.225							87.1408		49.8964	50.8307
V-peptide for PVL	STAAU-V_LukS_ANSFITSLGK_765,45_PEP	15.7992	17.2794				15.8111	15.1567					15.8694			15.6294	18.2001					22.7502						15.2244	14.2354									14.7871							9.10243		16.2286	17.9542
V-peptide for PVL	STAAU-V_LukS_ANSFITSLGK_852,48_PEP	29.4798	30.0324				30.4771	32.23					29.6015			30.6656	30.4862					59.2116						27.3342	27.5036									26.9878							3.75675		33.8749	31.2152
V-peptide for PVL	STAAU-V_LukS_SVQWGIK_503,3_PEP	37.559	30.4983				35.9263	36.5688					38.0595			37.5687	34.2067											39.8311	38.8321									39.4788				19.1295					36.0353
V-peptide for PVL	STAAU-V_LukS_SVQWGIK_631,36_PEP	59.8686	65.1397				61.1962	60.949					60.1129			59.7597	63.2529											57.4367	58.1759									58.0656				15.8067					61.0418
V-peptide for PVL	STAAU-V_LukS_SVQWGIK_730,42_PEP	2.57236	4.36199				2.87745	2.48223					1.82752			2.67156	2.54039											2.73218	2.99201									2.45556				65.0638					2.92291
V-peptide for PVL	STAAU-V_LukS_TNDPNVDLINYLPK_643,4_PEP	32.3071	35.5538				31.9584	35.8925					32.746			31.3702	32.639											30.6136	31.6464									28.3439			30.959						42.8536	35.9429
V-peptide for PVL	STAAU-V_LukS_TNDPNVDLINYLPK_860,5_PEP	13.1962	16.6016				12.2135	11.0985					12.3297			13.8457	12.0462											13.8314	13.732									13.0674			23.4829						9.88658	14.166
V-peptide for PVL	STAAU-V_LukS_TNDPNVDLINYLPK_975,55_PEP	54.4967	47.8446				55.8281	53.0091					54.9243			54.7841	55.3148											55.555	54.6215									58.5887			45.558						47.2598	49.8912
V-peptide for TSST-1	STAAU-V_TSST_LPTPIELPLK_405,26_PEP	29.2514																		68.7239			71.1186	38.8054		29.2514		41.3973	38.9164		51.0633							42.3424	44.5494			58.6128		20.784	10.6934		36.6677		40.6157
V-peptide for TSST-1	STAAU-V_TSST_LPTPIELPLK_809,51_PEP	55.2575																		17.1921			15.7855	55.0592		55.2575		53.0626	51.8802		40.6959							50.8473	48.2872			28.5725		28.4064	19.4385		42.07		47.3646
V-peptide for TSST-1	STAAU-V_TSST_LPTPIELPLK_910,56_PEP	15.4911																		14.084			13.0959	6.13537		15.4911		5.54018	9.20335		8.24079							6.81031	7.16333			12.8147		50.8096	69.8681		21.2624		12.0197
[truncated: 97 more columns]
